# Supplementary material for: Cascading expression of ApiAP2 transcription factors controls daughter cell assembly in Toxoplasma gondii
Source: PLoS Pathog. 2024 Dec 30;20(12):e1012810. doi: 10.1371/journal.ppat.1012810 (PMC11723607; doi:10.1371/journal.ppat.1012810)
Supplement: S1 Table — (XLSX) [file ppat.1012810.s007.xlsx]

## Sheet: XII9_filtered_sorted_final_2hrs
Supplementary Table 1- RNAseq data for 2hrs treatment of Auxin
genes	baseMean	log2FoldChange	lfcSE	stat	pvalue	padj
TGME49_311200	1523.93	-14.576	0.93381	-15.6092	6.30105e-55	2.22315e-53
TGME49_321350	1450.13	-14.5045	0.955529	-15.1796	4.82659e-52	1.54288e-50
TGME49_322200	1848.09	-14.2771	0.941039	-15.1717	5.44736e-52	1.73479e-50
TGME49_309095	2475.58	-13.1894	0.761029	-17.331	2.74401e-67	1.31821e-65
TGME49_312445	623.998	-13.288	0.93668	-14.1863	1.11381e-45	2.89625e-44
TGME49_315495	707.903	-13.47	0.947826	-14.2115	7.77109e-46	2.03943e-44
TGME49_317820	994.402	-13.9601	0.947363	-14.7358	3.79891e-49	1.10624e-47
TGME49_321380	968.297	-13.3447	0.932218	-14.315	1.76359e-46	4.70089e-45
TGME49_322130	1291.46	-13.1866	0.908873	-14.5088	1.06644e-47	2.95374e-46
TGME49_323200	1434	-13.9112	0.924224	-15.0517	3.36371e-51	1.04006e-49
TGME49_325700	544.422	-13.0911	0.927414	-14.1157	3.03938e-45	7.76091e-44
TGME49_305170	289.755	-12.1815	0.94068	-12.9497	2.35955e-38	4.90545e-37
TGME49_307600	408.034	-12.6753	0.933892	-13.5725	5.82835e-42	1.3615e-40
TGME49_307750	447.037	-12.8066	0.931802	-13.7439	5.53965e-43	1.33817e-41
TGME49_308900	1537.59	-12.9232	0.855937	-15.0983	1.66088e-51	5.19208e-50
TGME49_310650	470.775	-12.8816	0.942952	-13.661	1.73691e-42	4.16026e-41
TGME49_310880	305.237	-12.2562	0.930065	-13.1778	1.17776e-39	2.56125e-38
TGME49_311050	579.449	-12.6037	0.930664	-13.5426	8.75774e-42	2.03462e-40
TGME49_311190	390.559	-12.6117	0.933683	-13.5075	1.41235e-41	3.26338e-40
TGME49_312440	2004.62	-12.0748	0.590773	-20.439	7.52646e-93	5.81796e-91
TGME49_312450	500.149	-12.3912	0.932974	-13.2814	2.96882e-40	6.53987e-39
TGME49_313170	358.853	-12.4896	0.931967	-13.4014	5.93427e-41	1.33844e-39
TGME49_318632	792.73	-12.4822	0.910014	-13.7165	8.08552e-43	1.94762e-41
TGME49_319935	373.968	-12.5491	0.931151	-13.477	2.13578e-41	4.86877e-40
TGME49_319980	294.924	-12.2065	0.936478	-13.0345	7.79097e-39	1.65203e-37
TGME49_320290	2072.65	-12.217	1.807	-6.76091	1.37126e-11	1.33103e-10
TGME49_321280	427.55	-12.7423	0.934197	-13.6398	2.32055e-42	5.52706e-41
TGME49_325600	421.868	-12.1455	0.929784	-13.0627	5.37539e-39	1.14554e-37
TGME49_303450	240.818	-11.9143	0.932144	-12.7816	2.07631e-37	4.25418e-36
TGME49_308970	204.913	-11.6814	0.933128	-12.5186	5.90815e-36	1.1683e-34
TGME49_309540	377.522	-11.9853	0.928957	-12.9019	4.39306e-38	9.08861e-37
TGME49_309760	158.834	-11.3135	0.945651	-11.9637	5.50572e-33	1.00678e-31
TGME49_311820	220.34	-11.2083	0.941996	-11.8984	1.20568e-32	2.16741e-31
TGME49_312460	171.919	-11.4284	0.936693	-12.2008	3.07915e-34	5.75429e-33
TGME49_312510	498.215	-11.8139	0.929616	-12.7084	5.31205e-37	1.07034e-35
TGME49_314440	245.025	-11.9392	0.938743	-12.7183	4.67827e-37	9.44877e-36
TGME49_315540	725.232	-11.4205	0.739312	-15.4474	7.84952e-54	2.69131e-52
TGME49_315855	360.558	-11.9194	0.946766	-12.5896	2.4099e-36	4.81018e-35
TGME49_316460	195.84	-11.6164	0.93852	-12.3773	3.46608e-35	6.69821e-34
TGME49_317830	284.587	-11.0049	0.920914	-11.95	6.49395e-33	1.17736e-31
TGME49_318615	186.936	-11.5489	0.935512	-12.345	5.18393e-35	9.9277e-34
TGME49_320135	230.785	-11.8533	0.962179	-12.3192	7.14097e-35	1.35535e-33
TGME49_320710	205.035	-11.6825	0.93687	-12.4697	1.09202e-35	2.1395e-34
TGME49_320770	200.879	-11.0751	0.996094	-11.1185	1.01943e-28	1.6417e-27
TGME49_321320	185.483	-11.5373	0.943994	-12.2218	2.37667e-34	4.46111e-33
TGME49_322210	536.287	-11.3965	0.858009	-13.2824	2.92712e-40	6.46476e-39
TGME49_322300	195.911	-11.6169	0.946706	-12.2708	1.29883e-34	2.44878e-33
TGME49_322800	199.354	-11.6421	0.957581	-12.1578	5.21243e-34	9.71959e-33
TGME49_325400	287.012	-11.59	0.935559	-12.3883	3.02496e-35	5.85905e-34
TGME49_301415	1561.56	-10.1926	0.751649	-13.5603	6.88998e-42	1.60508e-40
TGME49_305830	420.785	-10.3025	0.674193	-15.2812	1.02101e-52	3.36498e-51
TGME49_306240	736.92	-10.8531	0.615022	-17.6467	1.07946e-69	5.56283e-68
TGME49_306860	200.658	-10.4984	0.926638	-11.3296	9.3628e-30	1.54887e-28
TGME49_307590	211.424	-10.0523	0.873343	-11.5101	1.17322e-30	1.98722e-29
TGME49_309025	1017.27	-10.3891	0.94719	-10.9684	5.42433e-28	8.46295e-27
TGME49_309185	100.848	-10.6581	0.955774	-11.1513	7.05593e-29	1.14062e-27
TGME49_309330	440.944	-10.1219	0.631645	-16.0246	8.59808e-58	3.32316e-56
TGME49_310260	912.733	-10.413	0.498609	-20.884	7.48134e-97	6.36139e-95
TGME49_310875	101.816	-10.6728	0.951533	-11.2165	3.38502e-29	5.51394e-28
TGME49_314485	517.326	-10.1201	0.584524	-17.3134	3.72828e-67	1.78099e-65
TGME49_314715	497.391	-10.8683	0.740057	-14.6857	7.95814e-49	2.27839e-47
TGME49_315370	182.192	-10.3589	0.928096	-11.1614	6.29778e-29	1.02195e-27
TGME49_315550	139.188	-10.5454	0.958404	-11.0031	3.69354e-28	5.80521e-27
TGME49_315560	1369.95	-10.1439	0.377656	-26.8602	6.40503e-159	1.60182e-156
TGME49_316500	92.2362	-10.5293	0.952406	-11.0554	2.06323e-28	3.27307e-27
TGME49_320780	76.9032	-10.2669	0.971577	-10.5672	4.2282e-26	6.17738e-25
TGME49_321400	112.622	-10.8181	0.944014	-11.4597	2.10286e-30	3.54072e-29
TGME49_321460	70.9718	-10.1522	0.965258	-10.5176	7.16459e-26	1.04138e-24
TGME49_322900	118.271	-10.8881	0.945121	-11.5203	1.04213e-30	1.77579e-29
TGME49_327600	102.364	-10.1012	0.973167	-10.3797	3.06661e-25	4.38242e-24
TGME49_302150	38.2407	-9.25859	1.00517	-9.21098	3.23165e-20	3.99981e-19
TGME49_303050	58.5049	-9.87282	0.966347	-10.2166	1.6702e-24	2.33581e-23
TGME49_305100	462.196	-9.9495	0.587555	-16.9337	2.53816e-64	1.11247e-62
TGME49_305580	412.923	-9.2796	0.507955	-18.2686	1.47279e-74	8.07945e-73
TGME49_306235	57.1468	-9.83898	0.961038	-10.2379	1.34168e-24	1.87945e-23
TGME49_306580	364.067	-9.08978	0.494106	-18.3964	1.4033e-75	7.85017e-74
TGME49_306870	130.4	-9.36468	0.873898	-10.716	8.5643e-27	1.28208e-25
TGME49_310215	277.106	-9.68237	0.710754	-13.6227	2.93674e-42	6.97518e-41
TGME49_310275	232.122	-9.18093	0.621179	-14.7798	1.97665e-49	5.79568e-48
TGME49_310680	1193.69	-9.10895	0.343083	-26.5503	2.55092e-155	5.70802e-153
TGME49_312635	72.7762	-9.60976	0.951019	-10.1047	5.26598e-24	7.23371e-23
TGME49_312690	2347.88	-9.15704	0.323899	-28.2713	7.80008e-176	2.65296e-173
TGME49_313025	837.564	-9.02693	0.372221	-24.2515	6.37528e-130	9.85618e-128
TGME49_313775	158.809	-9.6298	0.875267	-11.0021	3.73197e-28	5.85479e-27
TGME49_314490	821.551	-9.76415	0.45156	-21.6231	1.08808e-103	1.07581e-101
TGME49_315090	160.796	-9.23648	0.750535	-12.3065	8.35409e-35	1.57855e-33
TGME49_315390	56.9052	-9.83251	0.97008	-10.1358	3.83324e-24	5.28267e-23
TGME49_318130	432.58	-9.43739	1.2126	-7.78275	7.09674e-15	7.63843e-14
TGME49_320270	439.521	-9.36919	0.490177	-19.1139	1.93572e-81	1.21025e-79
TGME49_320280	92.692	-9.9581	0.947608	-10.5087	7.87972e-26	1.14337e-24
TGME49_320715	128.16	-9.32324	0.85707	-10.878	1.46687e-27	2.25957e-26
TGME49_323310	370.619	-9.87488	0.623893	-15.8278	1.99942e-56	7.39175e-55
TGME49_325300	77.5876	-9.70233	0.953733	-10.173	2.61708e-24	3.62427e-23
TGME49_305110	231.754	-8.95725	0.588025	-15.2328	2.14332e-52	6.95599e-51
TGME49_305505	24.3125	-8.60536	1.01324	-8.49292	2.01503e-17	2.32796e-16
TGME49_305570	283.551	-8.89209	0.519569	-17.1144	1.15951e-65	5.21655e-64
TGME49_306270	65.2002	-8.34036	0.882896	-9.4466	3.50012e-21	4.46869e-20
TGME49_306342	940.01	-8.16303	0.253576	-32.1916	2.31304e-227	1.96678e-224
TGME49_309360	75.7807	-8.14138	0.78675	-10.3481	4.26786e-25	6.04827e-24
TGME49_310455	164.127	-8.11235	0.528237	-15.3574	3.1598e-53	1.05779e-51
TGME49_310690	174.941	-8.34939	0.587536	-14.2109	7.8454e-46	2.0526e-44
TGME49_310940	530.105	-8.51634	0.372223	-22.8797	7.40171e-116	8.86433e-114
TGME49_310990	198.82	-8.08121	0.502519	-16.0814	3.44547e-58	1.35633e-56
TGME49_311375	423.507	-8.23529	0.39008	-21.1118	6.19346e-99	5.54348e-97
TGME49_311425	125.45	-8.08086	0.609639	-13.2552	4.21215e-40	9.23091e-39
TGME49_311700	684.314	-8.58179	1.08876	-7.88217	3.21738e-15	3.50287e-14
TGME49_311755	314.536	-8.1291	0.514565	-15.798	3.21086e-56	1.17681e-54
TGME49_313050	1755.79	-8.87774	0.747813	-11.8716	1.66248e-32	2.97601e-31
TGME49_313725	313.089	-8.37821	0.470183	-17.8191	5.02803e-71	2.65549e-69
TGME49_314418	76.4331	-8.16841	0.767218	-10.6468	1.80489e-26	2.68774e-25
TGME49_314482	357.159	-8.37011	1.82698	-4.58139	4.61895e-06	3.05641e-05
TGME49_315380	133.769	-8.68314	0.703459	-12.3435	5.28178e-35	1.00923e-33
TGME49_315730	467.689	-8.11153	0.957761	-8.46926	2.46955e-17	2.84534e-16
TGME49_316190	431.027	-8.46785	0.443796	-19.0805	3.66848e-81	2.27687e-79
TGME49_316320	300.436	-8.55587	0.464679	-18.4124	1.0443e-75	5.88058e-74
TGME49_316380	98.4789	-8.20551	0.689548	-11.8998	1.18587e-32	2.13633e-31
TGME49_316550	366.377	-8.44693	0.407568	-20.7252	2.05336e-95	1.67882e-93
TGME49_316580	196.482	-8.49097	0.641006	-13.2463	4.73845e-40	1.03576e-38
TGME49_319690	82.8525	-8.67463	0.922402	-9.40439	5.23315e-21	6.65135e-20
TGME49_319992	2074.63	-8.2272	0.276008	-29.8078	3.09741e-195	1.46318e-192
TGME49_320250	103.183	-8.27186	0.698916	-11.8353	2.56491e-32	4.55312e-31
TGME49_321800	47.7399	-8.41867	0.94848	-8.87596	6.93332e-19	8.31509e-18
TGME49_322030	18.1459	-8.18337	1.03512	-7.90573	2.66361e-15	2.9074e-14
TGME49_322110	3380.91	-8.67141	0.229466	-37.7896	0	0
TGME49_323600	24.6953	-8.62983	1.08774	-7.93374	2.12643e-15	2.32703e-14
TGME49_323700	26.1522	-8.71253	1.06897	-8.15042	3.62673e-16	4.06299e-15
TGME49_301260	12.017	-7.58854	1.08822	-6.97332	3.09545e-12	3.07484e-11
TGME49_305000	1432.05	-7.05993	0.375751	-18.7888	9.32153e-79	5.58176e-77
TGME49_305220	488.544	-7.84227	0.340937	-23.0021	4.43862e-117	5.4698e-115
TGME49_305498	112.044	-7.71191	0.581787	-13.2556	4.19031e-40	9.20678e-39
TGME49_306334	320.629	-7.68496	0.389737	-19.7183	1.50079e-86	9.9697e-85
TGME49_306455	3163	-7.93292	0.30045	-26.4035	1.25033e-153	2.65788e-151
TGME49_307080	227.005	-7.03969	0.355	-19.8301	1.63659e-87	1.14065e-85
TGME49_307840	96.672	-7.03246	0.521669	-13.4807	2.03169e-41	4.64395e-40
TGME49_309230	297.006	-7.79888	0.372241	-20.9512	1.83021e-97	1.58799e-95
TGME49_309550	17.998	-7.00017	1.01959	-6.86568	6.61763e-12	6.50517e-11
TGME49_310173	282.67	-7.09527	0.314547	-22.5571	1.14413e-112	1.21606e-110
TGME49_311075	59.6685	-7.79866	0.783295	-9.95623	2.36873e-23	3.18188e-22
TGME49_311830	2810.62	-7.87301	0.239412	-32.8848	3.63052e-237	3.85879e-234
TGME49_313235	21.1383	-7.81931	1.04381	-7.49109	6.83028e-14	7.16472e-13
TGME49_313318	508.911	-7.99938	0.827149	-9.67102	4.00367e-22	5.20538e-21
TGME49_313322	161.918	-7.92065	0.501262	-15.8014	3.04221e-56	1.11982e-54
TGME49_313800	42.5681	-7.33387	0.79743	-9.19688	3.68496e-20	4.54104e-19
TGME49_313848	234.451	-7.06272	0.335252	-21.0669	1.6008e-98	1.41788e-96
TGME49_315127	92.9977	-7.28776	0.542471	-13.4344	3.80209e-41	8.59818e-40
TGME49_315200	219.738	-7.97984	0.463244	-17.226	1.69513e-66	7.87633e-65
TGME49_315340	499.42	-7.58437	1.15405	-6.57193	4.9667e-11	4.69765e-10
TGME49_315345	581.22	-7.9956	1.00001	-7.99554	1.2901e-15	1.4191e-14
TGME49_315450	514.558	-7.90645	0.345163	-22.9064	4.00944e-116	4.87033e-114
TGME49_315705	894.048	-7.02717	0.277408	-25.3315	1.43792e-141	2.71703e-139
TGME49_315802	455.384	-7.45376	0.456022	-16.3452	4.70824e-60	1.90639e-58
TGME49_315962	176.884	-7.26725	0.416741	-17.4383	4.22375e-68	2.10027e-66
TGME49_315970	125.612	-7.94064	1.32631	-5.98701	2.1373e-09	1.88326e-08
TGME49_318742	261.162	-7.44047	0.380835	-19.5373	5.29518e-85	3.43702e-83
TGME49_319330	341.691	-7.75474	1.28172	-6.05025	1.44618e-09	1.27826e-08
TGME49_319890	55.2917	-7.67428	0.784845	-9.77808	1.39836e-22	1.84632e-21
TGME49_319970	483.01	-7.90349	1.03358	-7.64671	2.06189e-14	2.20255e-13
TGME49_321700	553.736	-7.71336	0.389184	-19.8193	2.02984e-87	1.40323e-85
TGME49_321710	230.406	-7.04489	0.354427	-19.8768	6.45661e-88	4.53724e-86
TGME49_321900	902.733	-7.24791	0.267549	-27.09	1.29117e-161	3.43087e-159
TGME49_322700	313.049	-7.87881	0.367461	-21.4412	5.51473e-102	5.09693e-100
TGME49_327500	20.6299	-7.1983	1.01467	-7.09422	1.30087e-12	1.30903e-11
TGME49_328550	10.4767	-7.39342	1.16721	-6.33429	2.38439e-10	2.17537e-09
TGME49_457480	21.0116	-7.22344	1.04512	-6.91157	4.79318e-12	4.72813e-11
TGME49_457510	8.26628	-7.05027	1.20552	-5.84832	4.96553e-09	4.26484e-08
TGME49_305130	2444.05	-6.65672	0.21386	-31.1265	1.05373e-212	5.97325e-210
TGME49_306570	349.108	-6.98553	0.933522	-7.48299	7.26512e-14	7.60779e-13
TGME49_307470	4.31815	-6.11434	1.4745	-4.14672	3.37271e-05	0.000195355
TGME49_307620	140.928	-6.46845	0.466598	-13.863	1.06135e-43	2.65595e-42
TGME49_307630	111.839	-6.74421	0.573444	-11.7609	6.20805e-32	1.09517e-30
TGME49_308960	520.72	-6.80988	0.776761	-8.76701	1.83466e-18	2.16669e-17
TGME49_309405	265.909	-6.63821	0.358665	-18.5081	1.77553e-76	1.01325e-74
TGME49_309530	89.9424	-6.12039	0.443922	-13.7871	3.04809e-43	7.46915e-42
TGME49_309840	272.249	-6.85479	0.302506	-22.66	1.11253e-113	1.22856e-111
TGME49_310830	345.656	-6.39768	0.920657	-6.94904	3.67785e-12	3.64909e-11
TGME49_311060	8567.88	-6.23655	0.108229	-57.6234	0	0
TGME49_311370	73.7444	-6.26773	0.566063	-11.0725	1.70597e-28	2.71646e-27
TGME49_311420	137.196	-6.60653	0.4079	-16.1964	5.34333e-59	2.13307e-57
TGME49_313000	1052.52	-6.91124	1.06252	-6.50459	7.79058e-11	7.29552e-10
TGME49_313250	260.816	-6.56885	0.289228	-22.7117	3.43669e-114	3.89629e-112
TGME49_313677	499.421	-6.56813	0.24716	-26.5744	1.34183e-155	3.08367e-153
TGME49_313740	32.5543	-6.88509	0.888756	-7.74688	9.41768e-15	1.00855e-13
TGME49_313890	1360.63	-6.10471	0.354111	-17.2395	1.34094e-66	6.26483e-65
TGME49_314320	7143.58	-6.1648	0.1409	-43.753	0	0
TGME49_315100	415.673	-6.23751	0.736878	-8.46477	2.56658e-17	2.94914e-16
TGME49_315240	351.979	-6.05817	0.750934	-8.06751	7.17468e-16	7.94805e-15
TGME49_316590	9.20578	-6.61004	1.16523	-5.67273	1.40543e-08	1.16589e-07
TGME49_318220	249.881	-6.27345	0.454042	-13.8169	2.01577e-43	4.96813e-42
TGME49_319680	216.68	-6.98075	0.867682	-8.04528	8.60478e-16	9.50214e-15
TGME49_321390	310.667	-6.66396	0.436494	-15.267	1.26889e-52	4.13387e-51
TGME49_321510	244.306	-6.77056	0.452315	-14.9687	1.17636e-50	3.57236e-49
TGME49_323300	6.48397	-6.70083	1.25948	-5.32033	1.0358e-07	8.04326e-07
TGME49_323500	11.8142	-6.97222	1.0777	-6.46951	9.83207e-11	9.1669e-10
TGME49_324100	7.81355	-6.96953	1.17223	-5.94555	2.75528e-09	2.40783e-08
TGME49_324200	4.04481	-6.01979	1.40968	-4.27033	1.95188e-05	0.000118633
TGME49_457490	35.7943	-6.44804	0.701446	-9.19249	3.83864e-20	4.71675e-19
TGME49_460230	5.12437	-6.35911	1.29813	-4.89867	9.64853e-07	6.86539e-06
TGME49_204460	6.41879	-5.45779	1.44271	-3.78302	0.000154936	0.000777238
TGME49_212075	3.30531	-5.7242	1.70044	-3.3663	0.000761835	0.00319422
TGME49_262800	9.51938	-5.08224	1.36073	-3.73492	0.000187772	0.000926657
TGME49_302450	3.98438	-5.99505	1.42562	-4.20521	2.60839e-05	0.000155316
TGME49_304450	535.412	-5.96728	1.3763	-4.33574	1.45273e-05	9.01649e-05
TGME49_304980	2.61982	-5.3921	1.56899	-3.43666	0.000588939	0.002576
TGME49_305260	3591.93	-5.96116	0.197346	-30.2066	1.93895e-200	9.69819e-198
TGME49_305790	2220.36	-5.61943	0.29575	-19.0006	1.68495e-80	1.0382e-78
TGME49_306010	89.7301	-5.13646	0.357626	-14.3627	8.87482e-47	2.37304e-45
TGME49_306035	28.6543	-5.45461	0.774363	-7.04399	1.86807e-12	1.87314e-11
TGME49_306050	104.089	-5.84453	0.479024	-12.2009	3.07368e-34	5.75429e-33
TGME49_307015	103.035	-5.81291	0.419313	-13.863	1.062e-43	2.65595e-42
TGME49_307045	797.91	-5.67966	0.204849	-27.726	3.38915e-169	1.02921e-166
TGME49_307060	96.925	-5.20475	0.376041	-13.8409	1.44355e-43	3.57857e-42
TGME49_307480	270.664	-5.73537	0.302596	-18.9539	4.09983e-80	2.49006e-78
TGME49_307780	41.2166	-5.37662	0.585492	-9.18307	4.18976e-20	5.13336e-19
TGME49_307815	3.36848	-5.75372	1.44881	-3.97134	7.14703e-05	0.000390059
TGME49_308965	1746.03	-5.38877	0.304469	-17.6989	4.27362e-70	2.21577e-68
TGME49_309030	397.914	-5.27002	0.48772	-10.8054	3.24477e-27	4.93565e-26
TGME49_309420	8067.82	-5.14965	0.260592	-19.7614	6.4022e-87	4.28645e-85
TGME49_310340	27.4951	-5.6379	0.694427	-8.11878	4.70875e-16	5.26822e-15
TGME49_313210	617.679	-5.12434	0.353419	-14.4993	1.22333e-47	3.37727e-46
TGME49_313220	132.508	-5.70074	0.527718	-10.8026	3.34507e-27	5.07914e-26
TGME49_313305	33.3834	-5.10963	0.792565	-6.44696	1.14118e-10	1.05587e-09
TGME49_313650	623.156	-5.81708	0.31038	-18.7418	2.25814e-78	1.32421e-76
TGME49_313840	429.64	-5.91226	0.254162	-23.2618	1.0808e-119	1.39243e-117
TGME49_314055	125.447	-5.25811	0.491427	-10.6997	1.0213e-26	1.5262e-25
TGME49_314267	518.006	-5.20038	0.215788	-24.0995	2.52953e-128	3.84083e-126
TGME49_314770	2175.93	-5.2525	0.265528	-19.7814	4.30931e-87	2.9081e-85
TGME49_315400	2.97404	-5.57225	1.60574	-3.47021	0.000520058	0.00230917
TGME49_316890	95.6451	-5.87459	0.378847	-15.5065	3.13404e-54	1.08328e-52
TGME49_318240	171.226	-5.55767	0.356211	-15.6022	7.03572e-55	2.4721e-53
TGME49_318738	29.2664	-5.59915	0.634678	-8.82202	1.12408e-18	1.33493e-17
TGME49_319630	139.039	-5.2586	0.419711	-12.5291	5.17493e-36	1.0257e-34
TGME49_320240	18.1779	-5.46894	0.842311	-6.49278	8.42653e-11	7.88238e-10
TGME49_320560	13.3464	-5.58903	0.977816	-5.71583	1.09169e-08	9.10952e-08
TGME49_321270	2.79575	-5.48431	1.61627	-3.39319	0.000690844	0.00294006
TGME49_322400	273.16	-5.76429	0.2828	-20.3829	2.37184e-92	1.78476e-90
TGME49_322500	268.032	-5.54493	0.377144	-14.7024	6.21764e-49	1.79825e-47
TGME49_323020	157.208	-5.41661	0.339695	-15.9455	3.06152e-57	1.17262e-55
TGME49_324000	3.12082	-5.64184	1.58121	-3.56805	0.00035965	0.00166292
TGME49_329710	3.8463	-5.94842	1.56508	-3.8007	0.000144286	0.000732019
TGME49_457470	2.19077	-5.13356	1.68959	-3.03834	0.00237884	0.0086738
TGME49_457520	7.12154	-5.62418	1.13044	-4.9752	6.51796e-07	4.73694e-06
TGME49_457540	20.1898	-5.40741	0.721852	-7.49103	6.83357e-14	7.16472e-13
TogoCp26	3.5067	-5.8121	1.4275	-4.07153	4.67052e-05	0.000263877
TGME49_211370	14.9922	-4.32907	1.07584	-4.02389	5.72452e-05	0.000318557
TGME49_212045	2.83228	-4.26878	1.38367	-3.0851	0.00203482	0.00757864
TGME49_219218	72.9403	-4.21651	0.456838	-9.22975	2.71253e-20	3.3671e-19
TGME49_219828	12.5746	-4.45716	1.03773	-4.29508	1.74629e-05	0.000107057
TGME49_220650	115.284	-4.23611	0.400431	-10.5789	3.73479e-26	5.48479e-25
TGME49_223258	53.5235	-4.00704	0.612283	-6.54442	5.97251e-11	5.61773e-10
TGME49_233040	8.83493	-4.04188	1.06091	-3.80984	0.000139058	0.00070888
TGME49_254350	3.82434	-4.71421	1.47415	-3.19793	0.0013842	0.00541143
TGME49_257970	15.1521	-4.86694	1.02225	-4.76098	1.92653e-06	1.32535e-05
TGME49_266600	5.94021	-4.51962	1.4101	-3.20519	0.00134975	0.00529624
TGME49_269310	280.837	-4.15966	0.884491	-4.70288	2.56518e-06	1.75335e-05
TGME49_287240	14.3228	-4.65317	0.944217	-4.92807	8.30459e-07	5.96401e-06
TGME49_287430	152.793	-4.08816	0.291296	-14.0344	9.60173e-45	2.42266e-43
TGME49_294320	27.2187	-4.90256	0.905498	-5.41421	6.15586e-08	4.87367e-07
TGME49_301240	88.9919	-4.84632	0.509469	-9.5125	1.86139e-21	2.39446e-20
TGME49_301330	29.3593	-4.7476	0.535658	-8.86312	7.7806e-19	9.30498e-18
TGME49_305160	1220.85	-4.72074	0.149339	-31.6109	2.6168e-219	1.58933e-216
TGME49_305485	6.70698	-4.50654	1.08567	-4.15094	3.31114e-05	0.000192182
TGME49_305635	387.659	-4.98322	0.39314	-12.6754	8.09139e-37	1.61885e-35
TGME49_305920	5281.7	-4.95116	0.146519	-33.7919	2.59335e-250	3.15017e-247
TGME49_306692	136.925	-4.48459	0.303376	-14.7823	1.90567e-49	5.6069e-48
TGME49_306880	31.9531	-4.28787	0.575683	-7.44832	9.45393e-14	9.85132e-13
TGME49_307050	107.33	-4.60117	0.41234	-11.1587	6.49454e-29	1.05187e-27
TGME49_307790	521.389	-4.78819	0.225759	-21.2093	7.83419e-100	7.16281e-98
TGME49_309352	95.665	-4.99571	0.346355	-14.4237	3.67335e-47	9.97907e-46
TGME49_309865	335.958	-4.02912	0.37455	-10.7572	5.47923e-27	8.29002e-26
TGME49_310020	838.417	-4.86179	0.417002	-11.6589	2.06665e-31	3.59361e-30
TGME49_310060	3606.9	-4.4502	0.161568	-27.5439	5.24193e-167	1.48574e-164
TGME49_310177	723.705	-4.6168	0.415829	-11.1026	1.21802e-28	1.95412e-27
TGME49_310410	1492.77	-4.5807	0.260713	-17.5699	4.1889e-69	2.13283e-67
TGME49_310480	246.054	-4.41987	1.21086	-3.65019	0.000262045	0.0012546
TGME49_310580	84.7799	-4.44998	0.329591	-13.5015	1.5317e-41	3.51051e-40
TGME49_311490	379.313	-4.26118	0.246175	-17.3095	3.9862e-67	1.89356e-65
TGME49_311640	291.399	-4.56785	0.282259	-16.1832	6.62887e-59	2.63389e-57
TGME49_311815	100.229	-4.74767	0.303372	-15.6497	3.34041e-55	1.18348e-53
TGME49_312435	102.12	-4.38852	0.266298	-16.4797	5.13376e-61	2.10881e-59
TGME49_313190	3224.83	-4.81548	0.222772	-21.6162	1.26435e-103	1.23572e-101
TGME49_313277	755.575	-4.29115	0.204277	-21.0066	5.71294e-98	5.00795e-96
TGME49_313450	1109.99	-4.62215	0.206376	-22.3967	4.23888e-111	4.39551e-109
TGME49_313710	2179.46	-4.20899	0.186227	-22.6014	4.1962e-113	4.51649e-111
TGME49_314487	18.8943	-4.09474	0.616483	-6.6421	3.09243e-11	2.95781e-10
TGME49_314750	3812.33	-4.60143	0.23096	-19.9231	2.56808e-88	1.83499e-86
TGME49_315465	177.679	-4.07826	0.264654	-15.4098	1.40664e-53	4.78427e-52
TGME49_315520	146.792	-4.34967	0.297961	-14.5981	2.88686e-48	8.07467e-47
TGME49_315715	86.9335	-4.83086	0.437976	-11.03	2.73969e-28	4.322e-27
TGME49_315845	22.9668	-4.32899	0.536784	-8.06468	7.34268e-16	8.11896e-15
TGME49_315900	1705.98	-4.40353	0.154907	-28.4269	9.39932e-178	3.3301e-175
TGME49_316290	214.371	-4.5952	0.314525	-14.61	2.42615e-48	6.85366e-47
TGME49_316370	141.324	-4.17719	0.27115	-15.4054	1.50479e-53	5.09771e-52
TGME49_316560	692.214	-4.82529	1.1031	-4.37428	1.21832e-05	7.66792e-05
TGME49_316610	2865.31	-4.60354	0.171634	-26.8219	1.79392e-158	4.35821e-156
TGME49_316635	664.709	-4.27571	0.320472	-13.3419	1.32021e-40	2.93099e-39
TGME49_318540	5.91677	-4.73935	1.24983	-3.79199	0.000149447	0.000752811
TGME49_318675	478.393	-4.16722	0.363252	-11.472	1.82454e-30	3.07818e-29
TGME49_319090	255.14	-4.1214	0.258486	-15.9444	3.11807e-57	1.18892e-55
TGME49_319988	5.73169	-4.30501	1.00703	-4.27498	1.91157e-05	0.000116517
TGME49_320410	80.7744	-4.55847	0.48962	-9.31022	1.27564e-20	1.59982e-19
TGME49_320430	9715.48	-4.50282	0.202831	-22.1998	3.44901e-109	3.53336e-107
TGME49_320460	2417.68	-4.03475	0.131731	-30.6287	5.07224e-206	2.69558e-203
TGME49_320470	1897.19	-4.75313	0.221554	-21.4536	4.23026e-102	3.99666e-100
TGME49_320540	39.6818	-4.27515	0.495397	-8.62974	6.14909e-18	7.1821e-17
TGME49_320750	4068.27	-4.4312	0.295094	-15.0162	5.74743e-51	1.76427e-49
TGME49_322000	896.808	-4.60415	0.194953	-23.6166	2.59975e-123	3.50883e-121
TGME49_323000	1561.17	-4.52442	0.193179	-23.4209	2.61665e-121	3.42298e-119
TGME49_329500	11.7769	-4.05286	0.700356	-5.78686	7.17139e-09	6.06146e-08
TGME49_457500	15.1085	-4.33179	0.749494	-5.77961	7.48718e-09	6.31582e-08
TGME49_457580	34.1917	-4.83406	0.585343	-8.2585	1.47511e-16	1.66351e-15
TGME49_202090	5.70123	-3.87519	1.11113	-3.48761	0.000487353	0.00217759
TGME49_203685	26.8959	-3.40613	0.6825	-4.99067	6.01715e-07	4.38047e-06
TGME49_210682	67.8736	-3.93057	0.674857	-5.8243	5.73537e-09	4.88656e-08
TGME49_224760	38.9742	-3.32952	0.675096	-4.93192	8.14247e-07	5.85748e-06
TGME49_225028	15.664	-3.69667	0.927663	-3.98493	6.74998e-05	0.000370997
TGME49_230130	11.5274	-3.25713	0.873489	-3.72888	0.000192336	0.000944793
TGME49_237070	23.8868	-3.03057	0.944489	-3.20869	0.00133343	0.00524672
TGME49_238210	18.0701	-3.23726	0.735193	-4.40327	1.06629e-05	6.77125e-05
TGME49_240295	28.9489	-3.49989	0.585273	-5.97992	2.23244e-09	1.96302e-08
TGME49_243330	17.6522	-3.25027	0.668828	-4.85965	1.17592e-06	8.26348e-06
TGME49_248590	68.8577	-3.00068	0.687653	-4.36365	1.27908e-05	8.0168e-05
TGME49_249290	67.6107	-3.54997	0.624602	-5.68357	1.31914e-08	1.09752e-07
TGME49_255460	21.0603	-3.05439	0.696917	-4.38272	1.17205e-05	7.39316e-05
TGME49_257720	23.0607	-3.68564	0.718255	-5.13138	2.87631e-07	2.15482e-06
TGME49_257945	34.1777	-3.13792	0.437455	-7.17314	7.3296e-13	7.4639e-12
TGME49_268970	138.292	-3.02221	0.568821	-5.31311	1.07771e-07	8.3459e-07
TGME49_269035	14.2389	-3.09029	0.853893	-3.61907	0.000295667	0.00139515
TGME49_282230	6.75298	-3.2892	0.97857	-3.36123	0.00077595	0.00323903
TGME49_284602	10.6262	-3.08187	0.780502	-3.94857	7.86183e-05	0.000423364
TGME49_287235	28.0788	-3.42955	0.629694	-5.44637	5.1409e-08	4.10067e-07
TGME49_288450	37.1445	-3.26957	0.603948	-5.41365	6.17527e-08	4.8845e-07
TGME49_296020	10.2416	-3.68108	1.15629	-3.18353	0.00145491	0.00564117
TGME49_296340	80.7523	-3.9591	0.337676	-11.7246	9.53844e-32	1.67228e-30
TGME49_298820	26.1125	-3.56697	0.419388	-8.50517	1.81328e-17	2.09773e-16
TGME49_301470	115.083	-3.86432	0.446174	-8.661	4.67639e-18	5.46952e-17
TGME49_305620	1564.95	-3.14975	0.323861	-9.72563	2.34451e-22	3.07644e-21
TGME49_305800	1295.59	-3.1123	0.313918	-9.91436	3.60566e-23	4.82818e-22
TGME49_306680	569.126	-3.4023	0.16668	-20.4122	1.30326e-92	9.8943e-91
TGME49_306688	507.053	-3.31152	0.219014	-15.1201	1.19338e-51	3.75825e-50
TGME49_307030	239.704	-3.51883	0.201996	-17.4203	5.78413e-68	2.82658e-66
TGME49_307603	9.63447	-3.20067	0.80104	-3.99564	6.45199e-05	0.00035578
TGME49_307640	31.4486	-3.54965	0.496082	-7.15538	8.34442e-13	8.48715e-12
TGME49_308820	430.364	-3.45241	0.206564	-16.7135	1.04523e-62	4.48869e-61
TGME49_308830	631.596	-3.10947	0.187435	-16.5896	8.28365e-62	3.46975e-60
TGME49_308930	1367.22	-3.0171	0.1999	-15.093	1.79946e-51	5.6047e-50
TGME49_309195	1005.92	-3.47004	0.207462	-16.7262	8.44819e-63	3.64645e-61
TGME49_309300	13.2071	-3.75265	0.69744	-5.3806	7.42365e-08	5.81781e-07
TGME49_309960	6815.33	-3.94103	0.273276	-14.4214	3.79373e-47	1.02733e-45
TGME49_310005	1541.28	-3.56518	0.133969	-26.6119	4.93948e-156	1.16668e-153
TGME49_310160	393.576	-3.91611	0.235595	-16.6222	4.81013e-62	2.02478e-60
TGME49_310510	531.467	-3.28444	0.263742	-12.4532	1.34304e-35	2.62526e-34
TGME49_311155	348.631	-3.27465	0.176967	-18.5044	1.90426e-76	1.07946e-74
TGME49_311710	63.2342	-3.67787	1.22312	-3.00696	0.00263873	0.00950726
TGME49_311730	714.641	-3.39766	0.334967	-10.1433	3.54988e-24	4.9001e-23
TGME49_312075	346.872	-3.72391	0.26973	-13.8061	2.34305e-43	5.75809e-42
TGME49_312120	59.6701	-3.82286	0.318638	-11.9975	3.66167e-33	6.72466e-32
TGME49_312350	801.833	-3.86934	0.266977	-14.4932	1.33818e-47	3.67048e-46
TGME49_312390	2961.89	-3.73476	0.171616	-21.7624	5.27412e-105	5.33879e-103
TGME49_312930	543.86	-3.20248	0.501351	-6.3877	1.68398e-10	1.54132e-09
TGME49_312970	275.363	-3.93016	0.945225	-4.15791	3.21176e-05	0.000186924
TGME49_313273	1040.58	-3.47947	0.152256	-22.8527	1.37398e-115	1.62264e-113
TGME49_313385	604.455	-3.97177	0.166033	-23.9216	1.82741e-126	2.63364e-124
TGME49_313418	2429.13	-3.94049	0.123568	-31.8893	3.76121e-223	2.90742e-220
TGME49_313660	1258.32	-3.44559	0.323767	-10.6422	1.89624e-26	2.81883e-25
TGME49_313670	5997.48	-3.52784	0.181861	-19.3986	7.93772e-84	5.11321e-82
TGME49_313852	168.858	-3.15424	0.284532	-11.0857	1.47181e-28	2.35683e-27
TGME49_313980	480.63	-3.10157	0.166557	-18.6217	2.1447e-77	1.24057e-75
TGME49_314042	1142.26	-3.24967	0.17742	-18.3163	6.13766e-75	3.41102e-73
TGME49_314330	771.029	-3.39856	0.130549	-26.0328	2.10833e-149	4.26836e-147
TGME49_314362	124.804	-3.67091	0.435998	-8.41956	3.77906e-17	4.319e-16
TGME49_314560	602.527	-3.07647	0.315721	-9.74428	1.95163e-22	2.56487e-21
TGME49_314885	189.704	-3.96577	0.34481	-11.5013	1.29939e-30	2.19656e-29
TGME49_315110	2394.33	-3.12214	0.347879	-8.97478	2.83927e-19	3.43908e-18
TGME49_315330	65.4134	-3.53801	0.496986	-7.11893	1.08767e-12	1.10101e-11
TGME49_315590	2362.74	-3.09221	0.206963	-14.9409	1.78568e-50	5.36523e-49
TGME49_315798	41.1706	-3.59025	0.480596	-7.4704	7.99514e-14	8.36196e-13
TGME49_316120	190.261	-3.11139	0.36334	-8.5633	1.09677e-17	1.27402e-16
TGME49_316650	2054.08	-3.28016	0.251563	-13.0391	7.33257e-39	1.55872e-37
TGME49_316670	158.261	-3.06686	0.248034	-12.3647	4.05729e-35	7.82293e-34
TGME49_316710	5905.52	-3.48608	0.336174	-10.3699	3.39984e-25	4.84235e-24
TGME49_318490	442.796	-3.18276	0.170366	-18.6819	6.95254e-78	4.04914e-76
TGME49_318690	761.838	-3.25434	0.216009	-15.0658	2.71987e-51	8.44053e-50
TGME49_319695	251.004	-3.91442	0.29718	-13.1719	1.27424e-39	2.76399e-38
TGME49_319710	3019.73	-3.23364	0.262678	-12.3103	7.97489e-35	1.51026e-33
TGME49_319720	1007.89	-3.05701	0.367978	-8.30759	9.7662e-17	1.10428e-15
TGME49_319960	173.156	-3.56969	0.243475	-14.6614	1.13913e-48	3.23948e-47
TGME49_320105	454.188	-3.268	0.295915	-11.0437	2.35116e-28	3.71597e-27
TGME49_320150	406.883	-3.07326	0.200216	-15.3497	3.55639e-53	1.18588e-51
TGME49_320730	85.2129	-3.96936	0.296657	-13.3803	7.88069e-41	1.76806e-39
TGME49_321430	389.522	-3.03991	0.237384	-12.8059	1.5205e-37	3.12289e-36
TGME49_322100	26.2881	-3.74208	0.524117	-7.13979	9.34742e-13	9.47331e-12
TGME49_201850	22.2793	-2.29943	0.587101	-3.91658	8.98128e-05	0.000477299
TGME49_202020	39.3599	-2.63307	0.723141	-3.64116	0.000271416	0.00129291
TGME49_203135	27.839	-2.14126	0.617627	-3.46692	0.000526462	0.00233395
TGME49_203230	25.0086	-2.73652	0.753944	-3.6296	0.000283856	0.00134539
TGME49_205050	188.017	-2.09466	0.457851	-4.57499	4.7625e-06	3.14651e-05
TGME49_205520	42.4523	-2.20715	0.590463	-3.738	0.000185493	0.000917538
TGME49_205590	14.4889	-2.51123	0.728681	-3.44626	0.000568395	0.00250418
TGME49_206650	31.9251	-2.75884	0.574737	-4.80017	1.58531e-06	1.09951e-05
TGME49_207865	77.9506	-2.40757	0.54153	-4.44586	8.75394e-06	5.5966e-05
TGME49_208020	110.921	-2.70456	0.620465	-4.35893	1.307e-05	8.1794e-05
TGME49_208810	17.0601	-2.13784	0.634072	-3.3716	0.000747331	0.00314582
TGME49_210482	17.6216	-2.08075	0.668832	-3.11102	0.00186445	0.00701477
TGME49_212275	52.2165	-2.05195	0.667889	-3.0723	0.00212418	0.00788384
TGME49_213480	47.6583	-2.66964	0.764342	-3.49273	0.000478116	0.00213857
TGME49_213850	11.5395	-2.96134	0.780391	-3.79468	0.000147831	0.000745824
TGME49_215540	32.2706	-2.9762	0.578196	-5.1474	2.64123e-07	1.99276e-06
TGME49_217170	12.9255	-2.90771	0.78337	-3.7118	0.00020579	0.0010022
TGME49_217920	14.942	-2.50087	0.766113	-3.26437	0.00109709	0.00442321
TGME49_219610	69.0426	-2.48368	0.423533	-5.86419	4.51321e-09	3.88419e-08
TGME49_220340	26.1545	-2.77318	0.678929	-4.08465	4.41441e-05	0.000250907
TGME49_221665	18.6459	-2.33632	0.733083	-3.18698	0.00143767	0.00558707
TGME49_221830	51.715	-2.0162	0.582743	-3.45985	0.000540474	0.00239108
TGME49_223550	200.683	-2.01041	0.467712	-4.29839	1.72041e-05	0.000105546
TGME49_223830	19.331	-2.47194	0.634533	-3.89569	9.79203e-05	0.000516832
TGME49_224140	37.7394	-2.11156	0.438263	-4.81801	1.44996e-06	1.00975e-05
TGME49_226532	68.8364	-2.25275	0.61352	-3.67184	0.000240809	0.00116077
TGME49_226925	30.1243	-2.6999	0.560026	-4.82102	1.42824e-06	9.96252e-06
TGME49_231125	23.2242	-2.37104	0.510983	-4.64015	3.48151e-06	2.34389e-05
TGME49_233065	11.8109	-2.67602	0.828983	-3.22807	0.00124627	0.00495187
TGME49_233960	17.3742	-2.32675	0.692088	-3.36192	0.000774017	0.00323573
TGME49_235860	36.6982	-2.71116	0.687627	-3.94278	8.05418e-05	0.00043208
TGME49_236120	9.25012	-2.02992	0.670355	-3.02812	0.0024608	0.00893813
TGME49_238440	26.9991	-2.03433	0.572377	-3.55418	0.000379162	0.00174365
TGME49_239260	140.207	-2.34755	0.474232	-4.95021	7.41342e-07	5.34659e-06
TGME49_239510	89.0105	-2.06946	0.265499	-7.79459	6.46193e-15	6.97281e-14
TGME49_240285	11.4921	-2.4212	0.67461	-3.58904	0.000331899	0.00154977
TGME49_240290	56.751	-2.56675	0.490167	-5.23649	1.63663e-07	1.25372e-06
TGME49_242750	31.6104	-2.94898	0.554183	-5.32131	1.03024e-07	8.00741e-07
TGME49_243382	53.1562	-2.44395	0.512304	-4.77052	1.83752e-06	1.26719e-05
TGME49_246760	277.573	-2.19055	0.324528	-6.74997	1.47874e-11	1.43372e-10
TGME49_248330	46.408	-2.65829	0.650771	-4.08484	4.41075e-05	0.000250867
TGME49_250100	3263.53	-2.41136	0.424859	-5.67568	1.3814e-08	1.14708e-07
TGME49_253755	42.777	-2.47072	0.530781	-4.65488	3.24171e-06	2.1859e-05
TGME49_253760	59.0796	-2.30905	0.494993	-4.66482	3.0889e-06	2.09616e-05
TGME49_254160	28.4822	-2.52594	0.726039	-3.47907	0.000503151	0.00224112
TGME49_256965	13.8144	-2.96487	0.711667	-4.16609	3.09865e-05	0.000180836
TGME49_268800	9.71685	-2.27382	0.720598	-3.15547	0.0016024	0.00615688
TGME49_268985	144.788	-2.36747	0.403197	-5.87176	4.31186e-09	3.71843e-08
TGME49_269600	117.361	-2.62761	0.563464	-4.66332	3.1115e-06	2.10982e-05
TGME49_270210	150	-2.43095	0.527734	-4.60639	4.0971e-06	2.74097e-05
TGME49_270850	16.8594	-2.98812	0.621363	-4.80898	1.51706e-06	1.05475e-05
TGME49_271310	21.4433	-2.12468	0.598128	-3.55222	0.000381996	0.00175384
TGME49_271315	10.2573	-2.58684	0.716589	-3.60994	0.00030627	0.00144118
TGME49_272890	17.5478	-2.37767	0.646084	-3.68012	0.000233126	0.00112565
TGME49_274040	29.8241	-2.54341	0.546374	-4.65507	3.23866e-06	2.18558e-05
TGME49_274080	16.7619	-2.16739	0.571004	-3.79576	0.000147193	0.000744279
TGME49_274170	32.1765	-2.63357	0.728586	-3.61463	0.000300774	0.00141689
TGME49_283882	16.5068	-2.09061	0.639504	-3.26911	0.00107887	0.0043601
TGME49_284598	146.094	-2.97024	0.314648	-9.43989	3.7317e-21	4.75722e-20
TGME49_285445	22.9606	-2.22628	0.651958	-3.41476	0.000638376	0.00275818
TGME49_286460	422.389	-2.75918	0.521025	-5.29567	1.18578e-07	9.1744e-07
TGME49_286670	59.1184	-2.0843	0.492225	-4.23444	2.29121e-05	0.000137683
TGME49_287440	261.944	-2.89963	0.269917	-10.7427	6.41409e-27	9.67003e-26
TGME49_287450	60.901	-2.21401	0.313303	-7.06665	1.58713e-12	1.59331e-11
TGME49_287460	111.987	-2.93117	0.247706	-11.8332	2.62808e-32	4.65554e-31
TGME49_288455	19.4905	-2.28754	0.657688	-3.47816	0.00050487	0.0022476
TGME49_288475	29.3904	-2.10768	0.568846	-3.70519	0.000211235	0.00102754
TGME49_290000	85.1498	-2.52299	0.334269	-7.54778	4.4273e-14	4.68809e-13
TGME49_291070	36.8702	-2.15337	0.604223	-3.56387	0.000365434	0.00168703
TGME49_292375	244.629	-2.6053	0.262258	-9.93414	2.95717e-23	3.96606e-22
TGME49_292390	16.8503	-2.54423	0.518987	-4.90229	9.47234e-07	6.75133e-06
TGME49_293252	42.3594	-2.02275	0.562729	-3.59454	0.000324969	0.00152159
TGME49_293560	100.25	-2.00964	0.46841	-4.29035	1.78394e-05	0.000109207
TGME49_294410	38.5275	-2.02276	0.573958	-3.52423	0.000424709	0.00193118
TGME49_294820	61.4659	-2.24697	0.433045	-5.18876	2.11695e-07	1.61005e-06
TGME49_295020	15.3821	-2.71508	0.664251	-4.08743	4.36176e-05	0.000248579
TGME49_295440	387.443	-2.04953	0.243381	-8.42109	3.7299e-17	4.26855e-16
TGME49_295720	134.519	-2.28606	0.663024	-3.44793	0.000564896	0.00249005
TGME49_295740	19.358	-2.46543	0.67392	-3.65835	0.000253845	0.00122084
TGME49_300300	114.719	-2.95439	0.584572	-5.05394	4.32778e-07	3.17782e-06
TGME49_301370	138.289	-2.40202	0.407534	-5.89403	3.76885e-09	3.27005e-08
TGME49_301430	967.564	-2.78112	0.161734	-17.1956	2.86367e-66	1.31621e-64
TGME49_301690	655.233	-2.14075	0.180492	-11.8606	1.89541e-32	3.38585e-31
TGME49_304520	2860.21	-2.43965	0.227496	-10.7239	7.85841e-27	1.17848e-25
TGME49_305020	1341.21	-2.46778	0.183295	-13.4635	2.56629e-41	5.81897e-40
TGME49_305315	195.722	-2.21317	0.162987	-13.5788	5.34861e-42	1.25633e-40
TGME49_305530	106.055	-2.70115	0.427653	-6.31623	2.68022e-10	2.44003e-09
TGME49_305610	433.683	-2.21843	0.133945	-16.5623	1.30569e-61	5.44231e-60
TGME49_305840	441.159	-2.41054	0.198283	-12.157	5.26332e-34	9.793e-33
TGME49_306070	110.372	-2.48568	0.371198	-6.69638	2.13652e-11	2.05507e-10
TGME49_306250	718.651	-2.23039	0.164281	-13.5767	5.50738e-42	1.29006e-40
TGME49_306338	261.56	-2.54962	0.246431	-10.3462	4.35472e-25	6.1611e-24
TGME49_306430	3480.89	-2.85222	0.195318	-14.6029	2.68977e-48	7.54823e-47
TGME49_306450	233.798	-2.59196	0.393373	-6.58907	4.42594e-11	4.20019e-10
TGME49_306710	240.986	-2.89282	0.316346	-9.1445	5.99036e-20	7.29743e-19
TGME49_308945	233.311	-2.22706	0.171678	-12.9724	1.75535e-38	3.67628e-37
TGME49_309020	439.999	-2.91591	0.3109	-9.37894	6.66389e-21	8.45717e-20
TGME49_309180	206.134	-2.53282	0.23139	-10.9461	6.93621e-28	1.07429e-26
TGME49_309930	2128.82	-2.59869	0.365392	-7.11206	1.14323e-12	1.15588e-11
TGME49_310070	3547.38	-2.30051	0.198523	-11.5881	4.73344e-31	8.131e-30
TGME49_310210	2379.37	-2.46049	0.264855	-9.28994	1.54382e-20	1.93331e-19
TGME49_310250	1089.22	-2.8026	0.168102	-16.672	2.09526e-62	8.908e-61
TGME49_310310	738.118	-2.17377	0.187609	-11.5867	4.8124e-31	8.24996e-30
TGME49_310515	176.82	-2.23383	0.192261	-11.6187	3.31063e-31	5.71e-30
TGME49_310710	995.897	-2.45424	0.29024	-8.45591	2.76916e-17	3.17762e-16
TGME49_310720	1162.68	-2.01224	0.137373	-14.648	1.38706e-48	3.93139e-47
TGME49_310910	1770.02	-2.63305	0.212156	-12.4109	2.27948e-35	4.43533e-34
TGME49_311070	3247.47	-2.46799	0.165595	-14.9038	3.11488e-50	9.32599e-49
TGME49_311270	707.718	-2.62595	0.115794	-22.6777	7.43238e-114	8.31546e-112
TGME49_311300	716.482	-2.92717	0.219393	-13.3422	1.31606e-40	2.92943e-39
TGME49_311410	1430.34	-2.79306	0.203088	-13.753	4.88729e-43	1.19073e-41
TGME49_311625	2344.26	-2.29463	0.179561	-12.7791	2.14475e-37	4.38384e-36
TGME49_312110	6441.56	-2.92486	0.19216	-15.221	2.5662e-52	8.26529e-51
TGME49_312220	557.945	-2.00873	0.217039	-9.25517	2.139e-20	2.66294e-19
TGME49_312310	1265.92	-2.97235	0.130326	-22.8071	3.9027e-115	4.48442e-113
TGME49_312360	522.18	-2.01768	0.197741	-10.2037	1.90893e-24	2.66093e-23
TGME49_312400	555.544	-2.01931	0.318752	-6.33507	2.37236e-10	2.16672e-09
TGME49_313480	1334.22	-2.05661	0.187654	-10.9596	5.97443e-28	9.30414e-27
TGME49_313673	581.332	-2.11494	0.18363	-11.5174	1.07867e-30	1.83073e-29
TGME49_313700	670.678	-2.09402	0.169529	-12.352	4.75264e-35	9.12228e-34
TGME49_313950	116.491	-2.87042	0.295628	-9.70958	2.74479e-22	3.58509e-21
TGME49_314350	51.7875	-2.30953	0.320642	-7.20281	5.89823e-13	6.03521e-12
TGME49_314358	139.244	-2.63708	0.209939	-12.5612	3.45208e-36	6.87425e-35
TGME49_314460	479.083	-2.51672	0.193469	-13.0084	1.0961e-38	2.31845e-37
TGME49_314470	817.923	-2.42898	0.226171	-10.7395	6.63708e-27	9.97087e-26
TGME49_314850	3517.26	-2.82163	0.177176	-15.9256	4.21149e-57	1.58453e-55
TGME49_314955	485.241	-2.4463	0.203248	-12.036	2.29705e-33	4.24604e-32
TGME49_315170	629.131	-2.44055	0.158543	-15.3936	1.80578e-53	6.09308e-52
TGME49_315230	299.632	-2.36858	0.171945	-13.7752	3.59273e-43	8.77844e-42
TGME49_315260	571.398	-2.82812	0.155382	-18.2011	5.05554e-74	2.73804e-72
TGME49_315570	189.139	-2.8534	0.220162	-12.9605	2.05005e-38	4.28293e-37
TGME49_316540	4016.04	-2.19601	0.217592	-10.0923	5.97504e-24	8.18128e-23
TGME49_317705	72.4325	-2.6693	0.317454	-8.40846	4.15439e-17	4.74159e-16
TGME49_318120	197.763	-2.81477	0.574516	-4.89938	9.61399e-07	6.84655e-06
TGME49_318190	1103.18	-2.41923	0.183849	-13.1588	1.51471e-39	3.26893e-38
TGME49_318290	1258.57	-2.72973	0.14424	-18.925	7.10457e-80	4.28441e-78
TGME49_318320	1251.76	-2.35178	0.260091	-9.04217	1.53597e-19	1.8631e-18
TGME49_318550	1063.66	-2.91056	0.139174	-20.9131	4.06849e-97	3.49438e-95
TGME49_318730	1995.6	-2.19847	0.239449	-9.18135	4.2571e-20	5.20836e-19
TGME49_319360	231.752	-2.99248	0.234922	-12.7381	3.62908e-37	7.34716e-36
TGME49_319540	1002.2	-2.64078	0.15077	-17.5153	1.09543e-68	5.51152e-67
TGME49_319930	3025.53	-2.62752	0.285764	-9.19473	3.75947e-20	4.62617e-19
TGME49_320190	207.777	-2.1761	0.345053	-6.30659	2.85254e-10	2.59413e-09
TGME49_320530	226.159	-2.17149	0.347791	-6.24366	4.27451e-10	3.85023e-09
TGME49_200130	35.8007	-1.71277	0.3921	-4.36819	1.25281e-05	7.86174e-05
TGME49_201690	233.117	-1.30423	0.311212	-4.19082	2.77949e-05	0.000164125
TGME49_201780	20414.3	-1.09887	0.269054	-4.08419	4.4231e-05	0.000251233
TGME49_201785	4942.34	-1.06074	0.28011	-3.78687	0.000152558	0.00076712
TGME49_201840	1446.41	-1.12876	0.293929	-3.84023	0.000122917	0.000634972
TGME49_202255	126.648	-1.45185	0.341318	-4.25366	2.10301e-05	0.000127093
TGME49_202430	226.605	-1.55904	0.37331	-4.17626	2.96337e-05	0.000174016
TGME49_203050	570.528	-1.00725	0.302753	-3.32697	0.000877961	0.0036219
TGME49_203060	1808.32	-1.11003	0.31521	-3.52157	0.000429	0.00194965
TGME49_203310	34434.8	-1.21833	0.209431	-5.81734	5.97923e-09	5.08923e-08
TGME49_203770	8.84277	-1.80525	0.59145	-3.05225	0.00227129	0.00834597
TGME49_204050	23847.9	-1.7985	0.390679	-4.60352	4.15406e-06	2.7747e-05
TGME49_204070	1377.36	-1.25219	0.294609	-4.25036	2.1343e-05	0.0001288
TGME49_204325	39.7893	-1.34274	0.415509	-3.23156	0.00123116	0.00490102
TGME49_204360	478.875	-1.07579	0.292003	-3.68416	0.000229456	0.00110982
TGME49_204440	241.442	-1.54041	0.278675	-5.52761	3.2462e-08	2.63382e-07
TGME49_204500	105.8	-1.08741	0.264889	-4.10515	4.04054e-05	0.000231047
TGME49_204520	271.371	-1.00731	0.330129	-3.05126	0.00227881	0.00836646
TGME49_205200	952.443	-1.09483	0.251872	-4.34677	1.38155e-05	8.61869e-05
TGME49_205390	258.801	-1.00328	0.238065	-4.21434	2.50513e-05	0.000149482
TGME49_205500	1194	-1.18811	0.300287	-3.95656	7.60357e-05	0.000410757
TGME49_205540	975.64	-1.17232	0.274246	-4.27471	1.91389e-05	0.000116575
TGME49_205680	1960.18	-1.96551	0.4347	-4.52153	6.13929e-06	4.01248e-05
TGME49_207400	5519.75	-1.12136	0.337063	-3.32686	0.000878319	0.0036219
TGME49_207600	290.155	-1.90531	0.319519	-5.96306	2.47562e-09	2.17236e-08
TGME49_207930	639.804	-1.15371	0.278625	-4.14072	3.46223e-05	0.000200404
TGME49_208430	308.96	-1.34335	0.205012	-6.55256	5.65598e-11	5.33179e-10
TGME49_208450	4949.22	-1.92762	0.349265	-5.51907	3.40795e-08	2.76242e-07
TGME49_210478	43.6815	-1.79033	0.542385	-3.30085	0.000963936	0.00394245
TGME49_211630	4462.4	-1.40676	0.308818	-4.55532	5.23068e-06	3.44512e-05
TGME49_212160	150.88	-1.54047	0.385903	-3.99186	6.55577e-05	0.000360567
TGME49_212280	24.3596	-1.841	0.607311	-3.03141	0.00243418	0.00884902
TGME49_213020	529.353	-1.17745	0.224592	-5.24261	1.58319e-07	1.21387e-06
TGME49_213050	4763.78	-1.5083	0.285547	-5.28215	1.27674e-07	9.84239e-07
TGME49_213255	431.091	-1.73607	0.520853	-3.33313	0.000858756	0.00355328
TGME49_213280	5015.37	-1.63338	0.27445	-5.95146	2.65753e-09	2.32479e-08
TGME49_213460	122.326	-1.42824	0.401793	-3.55466	0.000378473	0.00174178
TGME49_213635	570.756	-1.393	0.279318	-4.98714	6.12786e-07	4.45725e-06
TGME49_213720	102.43	-1.30097	0.410339	-3.17048	0.00152185	0.00587805
TGME49_213780	258.8	-1.25449	0.256863	-4.8839	1.04006e-06	7.36359e-06
TGME49_214410	2933.52	-1.62939	0.410859	-3.96581	7.31464e-05	0.000397421
TGME49_214440	5381.41	-1.02574	0.215531	-4.75912	1.9444e-06	1.33656e-05
TGME49_214575	472.249	-1.47093	0.284459	-5.17096	2.3289e-07	1.76024e-06
TGME49_214940	18016.6	-1.02571	0.276263	-3.7128	0.000204979	0.00099939
TGME49_215210	649.612	-1.00863	0.306915	-3.28635	0.00101496	0.00412335
TGME49_215360	810.576	-1.86351	0.364952	-5.10618	3.28731e-07	2.44549e-06
TGME49_215680	261.397	-1.61176	0.278589	-5.78542	7.23315e-09	6.1076e-08
TGME49_215895	1033.68	-1.76081	0.396773	-4.43782	9.08759e-06	5.80555e-05
TGME49_215955	38.4494	-1.38451	0.453069	-3.05584	0.00224434	0.00826488
TGME49_215960	4459.13	-1.07304	0.241191	-4.44892	8.63039e-06	5.52176e-05
TGME49_216800	384.074	-1.17623	0.276599	-4.25247	2.11424e-05	0.00012768
TGME49_217020	5541.26	-1.67439	0.386	-4.33779	1.43926e-05	8.95246e-05
TGME49_217420	59.2925	-1.12488	0.25216	-4.46096	8.15927e-06	5.24401e-05
TGME49_217530	450.048	-1.60002	0.496207	-3.22451	0.00126188	0.00499988
TGME49_217610	1319.49	-1.19638	0.303312	-3.9444	8.00008e-05	0.000429449
TGME49_217720	183.005	-1.13847	0.359666	-3.16535	0.00154896	0.00597046
TGME49_217724	28.5694	-1.27376	0.409351	-3.11167	0.00186034	0.00700323
TGME49_217726	57.232	-1.15598	0.300095	-3.85204	0.000117137	0.000606955
TGME49_217915	78.7691	-1.62518	0.364816	-4.4548	8.39722e-06	5.38474e-05
TGME49_217930	27.7787	-1.81276	0.56836	-3.18946	0.0014254	0.00555291
TGME49_218720	1079.62	-1.07536	0.25467	-4.22256	2.41546e-05	0.000144537
TGME49_218750	146.063	-1.35758	0.406627	-3.33864	0.000841896	0.00349134
TGME49_220730	202.617	-1.16123	0.2792	-4.15914	3.1945e-05	0.000186174
TGME49_220890	1226.47	-1.20077	0.183086	-6.55847	5.43629e-11	5.13039e-10
TGME49_221270	550.984	-1.36432	0.195429	-6.98114	2.92791e-12	2.91181e-11
TGME49_221685	33.6524	-1.89252	0.57071	-3.31607	0.00091293	0.00375499
TGME49_222940	63.265	-1.66369	0.383656	-4.33642	1.4482e-05	8.9949e-05
TGME49_222970	378.425	-1.52504	0.215434	-7.07893	1.45268e-12	1.46007e-11
TGME49_223262	132.548	-1.48924	0.375654	-3.96439	7.35847e-05	0.000399292
TGME49_223430	103.335	-1.2636	0.306552	-4.12198	3.75637e-05	0.000215814
TGME49_223750	833.094	-1.18476	0.298551	-3.96838	7.23631e-05	0.000393668
TGME49_224250	163.86	-1.73092	0.420552	-4.11583	3.85789e-05	0.000221347
TGME49_224970	1513.04	-1.06195	0.260762	-4.07249	4.65133e-05	0.000263142
TGME49_225510	2483.48	-1.22382	0.236427	-5.17632	2.26301e-07	1.71501e-06
TGME49_225540	2996.21	-1.02734	0.28869	-3.55862	0.000372807	0.00172001
TGME49_226010	81.4634	-1.37058	0.298032	-4.59876	4.25014e-06	2.8322e-05
TGME49_226380	4351.1	-1.15445	0.304146	-3.7957	0.000147228	0.000744279
TGME49_226540	1210.22	-1.49797	0.369335	-4.05585	4.99518e-05	0.000279987
TGME49_228240	62.61	-1.55537	0.484906	-3.20757	0.00133861	0.00526222
TGME49_229220	826.465	-1.87045	0.231154	-8.09176	5.88085e-16	6.55372e-15
TGME49_229390	255.725	-1.32839	0.342053	-3.88359	0.000102928	0.000539909
TGME49_229405	117.518	-1.41048	0.327416	-4.30793	1.64793e-05	0.000101392
TGME49_229930	1201.23	-1.79025	0.22191	-8.06744	7.17876e-16	7.94805e-15
TGME49_230160	8007.5	-1.17005	0.262308	-4.46061	8.17251e-06	5.24855e-05
TGME49_230205	39.8822	-1.4248	0.342339	-4.16194	3.15551e-05	0.000184028
TGME49_231180	723.383	-1.00457	0.186434	-5.38832	7.11189e-08	5.58378e-07
TGME49_231470	74.0963	-1.62673	0.320061	-5.08257	3.72364e-07	2.75658e-06
TGME49_231960	5578.11	-1.50495	0.402691	-3.73723	0.000186056	0.000919789
TGME49_232000	3573.08	-1.08614	0.207172	-5.24272	1.58223e-07	1.21387e-06
TGME49_232270	1471.22	-1.05274	0.16903	-6.22815	4.71969e-10	4.24223e-09
TGME49_232350	9520.17	-1.11916	0.176114	-6.35474	2.08774e-10	1.90882e-09
TGME49_232590	996.381	-1.10783	0.21394	-5.17824	2.2399e-07	1.69901e-06
TGME49_232640	614.39	-1.5342	0.275916	-5.56039	2.69171e-08	2.1944e-07
TGME49_233153	60.9487	-1.92287	0.378332	-5.0825	3.72493e-07	2.75658e-06
TGME49_233300	189.62	-1.02298	0.275581	-3.71208	0.000205563	0.00100166
TGME49_233450	2812.93	-1.46314	0.232019	-6.30611	2.86127e-10	2.5993e-09
TGME49_233610	39.4286	-1.8158	0.484885	-3.74481	0.00018053	0.000896118
TGME49_233770	21.672	-1.68506	0.542889	-3.10388	0.00191003	0.00717357
TGME49_233920	209.997	-1.97608	0.464065	-4.25819	2.06087e-05	0.000124812
TGME49_233925	255.799	-1.4031	0.336501	-4.16968	3.0503e-05	0.000178627
TGME49_234180	1315.9	-1.39078	0.234573	-5.92899	3.04802e-09	2.65546e-08
TGME49_234370	129.418	-1.44681	0.318864	-4.53738	5.69571e-06	3.73693e-05
TGME49_234380	4679.67	-1.56456	0.206213	-7.58708	3.2719e-14	3.47327e-13
TGME49_234460	754.279	-1.10521	0.329148	-3.35778	0.000785715	0.00327816
TGME49_236040	4848.65	-1.15707	0.178503	-6.48208	9.04679e-11	8.444e-10
TGME49_236890	2747.8	-1.20641	0.260734	-4.62697	3.71048e-06	2.49212e-05
TGME49_237230	8767.51	-1.22559	0.282387	-4.34011	1.42412e-05	8.86478e-05
TGME49_237510	586.118	-1.03251	0.253442	-4.07394	4.62247e-05	0.000261683
TGME49_239620	411.19	-1.04673	0.226848	-4.61423	3.94551e-06	2.64371e-05
TGME49_239880	28.7036	-1.94951	0.479008	-4.06989	4.70359e-05	0.000265033
TGME49_239890	1800.22	-1.25457	0.127317	-9.85396	6.58921e-23	8.80944e-22
TGME49_240060	5689.23	-1.42227	0.220561	-6.4484	1.13037e-10	1.047e-09
TGME49_240310	19.1851	-1.9544	0.45639	-4.28231	1.84966e-05	0.000112986
TGME49_240580	71.8554	-1.84588	0.386526	-4.77558	1.79193e-06	1.23876e-05
TGME49_242760	381.38	-1.4607	0.208336	-7.01125	2.3619e-12	2.35719e-11
TGME49_243350	745.358	-1.75816	0.183944	-9.55812	1.19916e-21	1.54961e-20
TGME49_243700	23.2669	-1.83554	0.531328	-3.45463	0.000551054	0.00243282
TGME49_243740	74.2027	-1.75787	0.318856	-5.51304	3.52693e-08	2.85342e-07
TGME49_243930	3606.96	-1.22175	0.215852	-5.66013	1.51262e-08	1.25237e-07
TGME49_244335	65.4049	-1.17992	0.382411	-3.08548	0.00203225	0.00757574
TGME49_244530	4397.55	-1.25284	0.193253	-6.48292	8.99613e-11	8.40594e-10
TGME49_245428	869.042	-1.54385	0.266164	-5.80038	6.61655e-09	5.60922e-08
TGME49_245485	538.605	-1.94362	0.403109	-4.82158	1.42429e-06	9.94312e-06
TGME49_245530	201.006	-1.55279	0.215702	-7.19878	6.07518e-13	6.20881e-12
TGME49_245770	782.562	-1.75954	0.368519	-4.77462	1.80045e-06	1.24364e-05
TGME49_245980	1241.02	-1.78214	0.440367	-4.04695	5.18891e-05	0.000290081
TGME49_246090	1445.27	-1.01604	0.317143	-3.20373	0.00135658	0.00531813
TGME49_247260	38.6033	-1.93826	0.617349	-3.13966	0.00169146	0.00644882
TGME49_247270	51.0667	-1.71831	0.446437	-3.84895	0.000118625	0.000614293
TGME49_247420	954.259	-1.08646	0.214861	-5.05656	4.2689e-07	3.13729e-06
TGME49_247530	3449.82	-1.29909	0.281521	-4.61454	3.93971e-06	2.64191e-05
TGME49_247540	130.668	-1.38429	0.403957	-3.42683	0.00061067	0.00265467
TGME49_247570	84.3671	-1.1896	0.274391	-4.33542	1.45484e-05	9.02296e-05
TGME49_248170	101.761	-1.44386	0.358231	-4.03052	5.56539e-05	0.000310312
TGME49_249030	2865	-1.0751	0.355177	-3.02694	0.00247039	0.0089658
TGME49_249660	43.4628	-1.92337	0.57548	-3.3422	0.000831169	0.00345089
TGME49_249840	183.623	-1.27429	0.35626	-3.57687	0.00034774	0.00161399
TGME49_250115	4487.25	-1.65068	0.393417	-4.19575	2.71965e-05	0.000160815
TGME49_250220	436.214	-1.50602	0.373506	-4.03213	5.52742e-05	0.000308397
TGME49_250710	22078.3	-1.09903	0.338465	-3.2471	0.00116586	0.00466509
TGME49_251430	16.5156	-1.84606	0.452566	-4.07911	4.52091e-05	0.000256446
TGME49_251660	169.611	-1.59733	0.408307	-3.91209	9.14997e-05	0.000485354
TGME49_251855	56.2049	-1.54796	0.399843	-3.87141	0.000108208	0.000564472
TGME49_252070	372.458	-1.18424	0.227048	-5.21583	1.82997e-07	1.3993e-06
TGME49_252255	40.4484	-1.90694	0.489308	-3.89722	9.73038e-05	0.000514216
TGME49_252260	79.2797	-1.24798	0.400028	-3.11972	0.00181021	0.00684402
TGME49_252890	15.935	-1.93238	0.639228	-3.023	0.00250286	0.00907154
TGME49_253640	1085.81	-1.46185	0.267465	-5.46557	4.61421e-08	3.69441e-07
TGME49_254000	1612.22	-1.06696	0.165393	-6.45102	1.11098e-10	1.03017e-09
TGME49_254010	1207.45	-1.03593	0.153743	-6.73806	1.60515e-11	1.55274e-10
TGME49_254330	21.0212	-1.40774	0.450045	-3.12801	0.00175996	0.00667779
TGME49_254590	35.327	-1.31828	0.372182	-3.54203	0.000397064	0.00181615
TGME49_254635	26.7833	-1.83196	0.430142	-4.25896	2.05381e-05	0.000124473
TGME49_254640	41.9237	-1.62089	0.366591	-4.42153	9.80061e-06	6.25635e-05
TGME49_254720	9114.31	-1.24734	0.154367	-8.08032	6.45975e-16	7.18003e-15
TGME49_257755	114.146	-1.25915	0.356344	-3.53352	0.000410059	0.00186756
TGME49_259950	1975.56	-1.16367	0.304958	-3.81585	0.000135716	0.000696016
TGME49_260460	20.0912	-1.59567	0.468806	-3.4037	0.000664808	0.00284492
TGME49_260480	55.637	-1.53833	0.462812	-3.32388	0.000887736	0.00365895
TGME49_261250	108.484	-1.36986	0.406573	-3.36929	0.000753624	0.00316604
TGME49_261580	42.0949	-1.52532	0.467828	-3.26043	0.00111244	0.00447238
TGME49_263130	2201.09	-1.38662	0.171707	-8.07548	6.72131e-16	7.461e-15
TGME49_263410	55.1817	-1.28989	0.348187	-3.70459	0.000211729	0.00102935
TGME49_264150	43.1276	-1.43383	0.356381	-4.02331	5.73864e-05	0.000319134
TGME49_264240	116.689	-1.38489	0.259684	-5.33297	9.66215e-08	7.53736e-07
TGME49_264485	330.395	-1.29163	0.391033	-3.30313	0.00095612	0.00391802
TGME49_265320	114.893	-1.39282	0.399838	-3.48347	0.000494962	0.00220811
TGME49_265430	16.0157	-1.70909	0.523307	-3.26594	0.00109102	0.00440502
TGME49_265810	119.64	-1.30138	0.237574	-5.47778	4.30698e-08	3.45819e-07
TGME49_266480	91.3761	-1.92311	0.343039	-5.60608	2.06955e-08	1.70188e-07
TGME49_267725	153.816	-1.09738	0.306057	-3.58555	0.000336369	0.00156806
TGME49_267980	133.157	-1.05507	0.33614	-3.13878	0.0016965	0.00646297
TGME49_268660	33.6421	-1.35956	0.423858	-3.20759	0.0013385	0.00526222
TGME49_268670	29.0699	-1.48477	0.480338	-3.0911	0.00199414	0.0074467
TGME49_268920	566.072	-1.40276	0.263257	-5.32848	9.90395e-08	7.71891e-07
TGME49_268980	3271.05	-1.20947	0.306196	-3.94997	7.81599e-05	0.000421162
TGME49_269417	927.094	-1.03241	0.269051	-3.83721	0.00012444	0.000641669
TGME49_270700	1893.84	-1.30897	0.336364	-3.89153	9.96157e-05	0.000524154
TGME49_271335	205.358	-1.21151	0.223812	-5.41305	6.19604e-08	4.89637e-07
TGME49_272520	1102.91	-1.06845	0.27537	-3.88004	0.000104438	0.000546483
TGME49_272710	1320.07	-1.02215	0.178755	-5.71818	1.0767e-08	8.99326e-08
TGME49_275460	1033.44	-1.11657	0.339522	-3.28866	0.00100664	0.00409741
TGME49_275860	5409.07	-1.22081	0.259692	-4.701	2.58895e-06	1.76818e-05
TGME49_275870	286.889	-1.3239	0.372738	-3.55182	0.000382578	0.00175556
TGME49_276930	1444.34	-1.63058	0.313077	-5.20822	1.90663e-07	1.4527e-06
TGME49_276960	76.9503	-1.8316	0.357578	-5.12225	3.01905e-07	2.25778e-06
TGME49_277810	40.2627	-1.82769	0.527603	-3.46413	0.000531945	0.00235702
TGME49_277820	485.286	-1.00926	0.215144	-4.6911	2.71745e-06	1.85296e-05
TGME49_278760	151.683	-1.29307	0.408542	-3.16509	0.00155033	0.00597301
TGME49_278910	29.5617	-1.75389	0.525787	-3.33574	0.000850733	0.00352352
TGME49_279310	54.4683	-1.24284	0.332697	-3.73564	0.000187238	0.000924558
TGME49_279350	840.847	-1.75597	0.32336	-5.43037	5.62381e-08	4.46492e-07
TGME49_279355	35.2685	-1.63339	0.540424	-3.02243	0.00250754	0.00908461
TGME49_281560	31.8652	-1.5729	0.357539	-4.39924	1.08633e-05	6.88818e-05
TGME49_282000	47.6161	-1.51429	0.432781	-3.49898	0.000467036	0.00209769
TGME49_283540	2447.03	-1.22438	0.181706	-6.73826	1.6029e-11	1.55233e-10
TGME49_286000	196.496	-1.949	0.491622	-3.96443	7.35724e-05	0.000399292
TGME49_286130	315.297	-1.50413	0.248641	-6.04941	1.45375e-09	1.28361e-08
TGME49_286250	29.9376	-1.31618	0.370108	-3.55622	0.000376226	0.00173296
TGME49_286740	116.132	-1.50893	0.49339	-3.05829	0.00222602	0.00820808
TGME49_287220	610.4	-1.16814	0.227039	-5.14512	2.67345e-07	2.01528e-06
TGME49_287470	531.942	-1.89733	0.18797	-10.0938	5.88292e-24	8.06814e-23
TGME49_288520	103.124	-1.89347	0.344898	-5.48994	4.02075e-08	3.23754e-07
TGME49_288840	2560.92	-1.00492	0.253218	-3.96862	7.22901e-05	0.000393523
TGME49_288945	147.559	-1.36887	0.352915	-3.87877	0.000104986	0.000548678
TGME49_289050	6529.11	-1.14608	0.322079	-3.55839	0.000373139	0.00172061
TGME49_289216	31.903	-1.76369	0.433621	-4.06735	4.75515e-05	0.000267591
TGME49_289222	21.9903	-1.67468	0.448804	-3.73144	0.000190388	0.000936845
TGME49_289630	2290.95	-1.08559	0.283197	-3.83333	0.00012642	0.000651088
TGME49_290890	891.398	-1.24294	0.243226	-5.11023	3.21769e-07	2.39789e-06
TGME49_293440	1317.53	-1.20177	0.221003	-5.43779	5.3946e-08	4.29095e-07
TGME49_293480	3768.51	-1.46769	0.292468	-5.01827	5.21379e-07	3.81194e-06
TGME49_293500	320.922	-1.33829	0.260632	-5.1348	2.82441e-07	2.12155e-06
TGME49_293510	863.514	-1.32576	0.240288	-5.5174	3.44061e-08	2.78624e-07
TGME49_294785	96.0193	-1.68308	0.412643	-4.07878	4.52727e-05	0.000256636
TGME49_294805	65.9984	-1.82012	0.477974	-3.80799	0.0001401	0.000713753
TGME49_295030	2208.23	-1.19512	0.244237	-4.89328	9.91682e-07	7.0445e-06
TGME49_295430	209.794	-1.96129	0.283585	-6.91604	4.64434e-12	4.58662e-11
TGME49_296231	3199.04	-1.0138	0.213117	-4.75703	1.96458e-06	1.34934e-05
TGME49_297395	51.5631	-1.46182	0.422248	-3.46199	0.000536201	0.00237464
TGME49_297920	80.913	-1.26108	0.386496	-3.26285	0.00110299	0.0044428
TGME49_298070	322.161	-1.57958	0.369212	-4.27825	1.88366e-05	0.000114898
TGME49_300048	1368.09	-1.28836	0.281061	-4.5839	4.56375e-06	3.0246e-05
TGME49_301280	356.484	-1.72829	0.153538	-11.2564	2.15305e-29	3.52743e-28
TGME49_304460	5064.7	-1.19117	0.221599	-5.37532	7.64472e-08	5.98385e-07
TGME49_304470	489.602	-1.0985	0.25126	-4.37195	1.23143e-05	7.73901e-05
TGME49_305010	806.814	-1.62066	0.160592	-10.0918	6.00509e-24	8.20921e-23
TGME49_305190	1892.66	-1.82826	0.123274	-14.8309	9.24573e-50	2.73925e-48
TGME49_305455	622.485	-1.78697	0.11911	-15.0027	7.05132e-51	2.15674e-49
TGME49_305560	564.092	-1.26198	0.345778	-3.64968	0.000262571	0.00125641
TGME49_305630	133.162	-1.33586	0.329014	-4.06021	4.90286e-05	0.000275175
TGME49_305760	544.608	-1.96446	0.151144	-12.9973	1.26766e-38	2.66804e-37
TGME49_305910	464.793	-1.56933	0.266602	-5.88643	3.94639e-09	3.41364e-08
TGME49_305940	631.456	-1.20277	0.225765	-5.32755	9.95474e-08	7.75139e-07
TGME49_306200	207.804	-1.45016	0.225978	-6.41724	1.38765e-10	1.27835e-09
TGME49_306480	204.003	-1.35934	0.338978	-4.01011	6.069e-05	0.000336406
TGME49_306610	382.726	-1.20828	0.158343	-7.63076	2.33375e-14	2.4867e-13
TGME49_306630	311.51	-1.1015	0.285204	-3.86214	0.000112398	0.000583469
TGME49_306890	730.446	-1.37472	0.205585	-6.68687	2.27996e-11	2.18809e-10
TGME49_306940	48.77	-1.83791	0.3613	-5.08693	3.63908e-07	2.70482e-06
TGME49_306980	614.182	-1.03758	0.109094	-9.51087	1.89074e-21	2.42854e-20
TGME49_306990	249.044	-1.77321	0.149824	-11.8353	2.56448e-32	4.55312e-31
TGME49_307010	1700.17	-1.78787	0.478078	-3.7397	0.000184242	0.000913475
TGME49_307040	1710.5	-1.46181	0.156895	-9.31712	1.1954e-20	1.50363e-19
TGME49_309000	296.18	-1.31388	0.168001	-7.82062	5.25632e-15	5.69357e-14
TGME49_309010	368.191	-1.70464	0.132428	-12.8722	6.45561e-38	1.33233e-36
TGME49_309070	951.735	-1.2731	0.216201	-5.88851	3.89687e-09	3.37424e-08
TGME49_309110	2143.34	-1.64004	0.221752	-7.39581	1.4055e-13	1.45744e-12
TGME49_309130	481.069	-1.16996	0.202442	-5.77922	7.50484e-09	6.32444e-08
TGME49_309170	956.421	-1.69798	0.208086	-8.15997	3.35105e-16	3.7591e-15
TGME49_309770	866.068	-1.05193	0.163016	-6.45293	1.09705e-10	1.01837e-09
TGME49_309860	96.0499	-1.59457	0.455183	-3.50314	0.000459804	0.00207302
TGME49_309885	227.496	-1.67786	0.161422	-10.3942	2.63389e-25	3.77037e-24
TGME49_310045	316.133	-1.4253	0.423092	-3.36876	0.000755065	0.00317053
TGME49_310055	408.632	-1.58456	0.14385	-11.0154	3.22266e-28	5.07449e-27
TGME49_310110	230.129	-1.7329	0.23981	-7.22616	4.96851e-13	5.09003e-12
TGME49_310140	734.325	-1.60327	0.195553	-8.19865	2.43109e-16	2.73433e-15
TGME49_310200	685.107	-1.89349	0.231842	-8.16719	3.15667e-16	3.54573e-15
TGME49_310290	381.779	-1.54301	0.21942	-7.03225	2.03229e-12	2.0354e-11
TGME49_310570	625.723	-1.66793	0.189125	-8.81919	1.15293e-18	1.36728e-17
TGME49_310660	602.946	-1.2046	0.175495	-6.86402	6.69514e-12	6.57376e-11
TGME49_310740	738.589	-1.69139	0.407732	-4.14829	3.34971e-05	0.000194288
TGME49_310790	5994.94	-1.23812	0.168948	-7.32838	2.32957e-13	2.40392e-12
TGME49_310798	316.588	-1.21031	0.140847	-8.59307	8.46768e-18	9.84962e-17
TGME49_310840	258.322	-1.35315	0.189171	-7.15305	8.48716e-13	8.61173e-12
TGME49_311000	394.206	-1.04732	0.15917	-6.57986	4.70898e-11	4.46382e-10
TGME49_311030	1418.49	-1.16584	0.2107	-5.53317	3.14503e-08	2.55418e-07
TGME49_311250	1488.69	-1.63188	0.110197	-14.8087	1.28687e-49	3.7994e-48
TGME49_311320	433.242	-1.81597	0.241833	-7.50921	5.94873e-14	6.26791e-13
TGME49_311390	295.082	-1.76923	0.185941	-9.51499	1.81738e-21	2.34139e-20
TGME49_311450	438.935	-1.87174	0.290787	-6.43679	1.22024e-10	1.12779e-09
TGME49_311500	647.205	-1.27539	0.12687	-10.0528	8.93327e-24	1.21341e-22
TGME49_311765	1047.99	-1.43407	0.142556	-10.0597	8.32482e-24	1.13439e-22
TGME49_311810	391.295	-1.26752	0.281062	-4.50977	6.48967e-06	4.23497e-05
TGME49_312370	403.555	-1.60318	0.188003	-8.52743	1.49635e-17	1.73344e-16
TGME49_312540	53.5124	-1.49722	0.343115	-4.3636	1.27941e-05	8.0168e-05
TGME49_312875	380.106	-1.45822	0.129455	-11.2643	1.96816e-29	3.23075e-28
TGME49_313330	1048.07	-1.1951	0.170448	-7.01151	2.35765e-12	2.35571e-11
TGME49_313520	282.493	-1.51539	0.304691	-4.97351	6.57524e-07	4.77449e-06
TGME49_313530	588.93	-1.17382	0.2391	-4.90932	9.13927e-07	6.52487e-06
TGME49_313600	1128.4	-1.5087	0.137494	-10.9728	5.16432e-28	8.07209e-27
TGME49_313820	1151.85	-1.64678	0.187044	-8.80422	1.31764e-18	1.56044e-17
TGME49_313970	873.421	-1.85366	0.119795	-15.4736	5.2309e-54	1.80074e-52
TGME49_314270	442.698	-1.61174	0.161627	-9.97201	2.02093e-23	2.7233e-22
TGME49_314280	490.806	-1.42917	0.227057	-6.29435	3.08692e-10	2.7983e-09
TGME49_314650	185.697	-1.60154	0.32991	-4.85447	1.20711e-06	8.46868e-06
TGME49_314710	1056.73	-1.94391	0.186886	-10.4016	2.43851e-25	3.49657e-24
TGME49_315140	916.775	-1.1926	0.177001	-6.73779	1.60809e-11	1.55382e-10
TGME49_315165	93.4846	-1.45993	0.218571	-6.67943	2.39877e-11	2.29952e-10
TGME49_315250	708.165	-1.28341	0.20079	-6.39181	1.63928e-10	1.50348e-09
TGME49_315300	958.6	-1.65855	0.160237	-10.3506	4.15845e-25	5.90305e-24
TGME49_315410	457.973	-1.65763	0.306835	-5.40235	6.57729e-08	5.18801e-07
TGME49_315958	327.813	-1.83996	0.229004	-8.0346	9.38817e-16	1.03538e-14
TGME49_315980	330.639	-1.12692	0.155872	-7.22976	4.83855e-13	4.96287e-12
TGME49_316180	942.426	-1.27744	0.187048	-6.82948	8.52237e-12	8.34858e-11
TGME49_316480	570.869	-1.03395	0.152001	-6.80223	1.03012e-11	1.00564e-10
TGME49_316760	575.279	-1.74055	0.219213	-7.93998	2.02212e-15	2.21573e-14
TGME49_318260	909.937	-1.8972	0.133754	-14.1842	1.14772e-45	2.96628e-44
TGME49_318330	1059.25	-1.8119	0.160544	-11.286	1.53892e-29	2.53594e-28
TGME49_318410	2219.95	-1.23808	0.196828	-6.29018	3.17106e-10	2.87151e-09
TGME49_318480	1366.61	-1.49106	0.16827	-8.86109	7.92364e-19	9.46274e-18
TGME49_318600	747.444	-1.55647	0.185773	-8.37833	5.36831e-17	6.11068e-16
TGME49_318610	196.115	-1.95703	0.212653	-9.20292	3.48359e-20	4.29912e-19
TGME49_318640	251.883	-1.97146	0.159903	-12.3291	6.31191e-35	1.20067e-33
TGME49_318720	777.935	-1.53031	0.203065	-7.53608	4.84319e-14	5.10939e-13
TGME49_318750	388.643	-1.61193	0.4332	-3.72099	0.000198442	0.000971416
TGME49_319312	165.264	-1.61871	0.244466	-6.62143	3.55749e-11	3.39118e-10
TGME49_319900	1855.74	-1.06157	0.146775	-7.23262	4.73764e-13	4.86524e-12
TGME49_320465	267.648	-1.66689	0.249031	-6.6935	2.17892e-11	2.09349e-10
TGME49_320580	143.745	-1.84415	0.321569	-5.73486	9.7595e-09	8.16782e-08
TGME49_320670	1201.54	-1.24874	0.155552	-8.02781	9.92286e-16	1.09293e-14
TGME49_320700	432.666	-1.76742	0.158073	-11.1811	5.0485e-29	8.20791e-28
TGME49_321300	864.379	-1.80635	0.155576	-11.6107	3.63655e-31	6.25943e-30
TGME49_321610	433.365	-1.10956	0.172481	-6.43291	1.25183e-10	1.15574e-09
TGME49_200430	242.039	1.18712	0.311428	3.81186	0.000137927	0.000704575
TGME49_201215	109.002	1.1448	0.290984	3.93425	8.3458e-05	0.000446317
TGME49_201230	529.945	1.71438	0.364322	4.70568	2.53024e-06	1.73086e-05
TGME49_201240	268.487	1.60657	0.384573	4.17755	2.9467e-05	0.000173157
TGME49_201380	7640.14	1.09211	0.198981	5.48853	4.05284e-08	3.26029e-07
TGME49_201630	1512.51	1.37491	0.260125	5.28557	1.25313e-07	9.66912e-07
TGME49_202280	510.772	1.26621	0.375887	3.3686	0.000755514	0.00317084
TGME49_202390	1395.74	1.36586	0.262092	5.2114	1.87426e-07	1.43059e-06
TGME49_202730	377.354	1.45161	0.380738	3.81261	0.000137505	0.000703069
TGME49_204270	866.993	1.19276	0.180076	6.62366	3.50418e-11	3.34412e-10
TGME49_204880	696.853	1.4021	0.290401	4.82816	1.37803e-06	9.63604e-06
TGME49_205250	12984.3	1.02447	0.321333	3.18817	0.00143175	0.00556916
TGME49_208910	769.83	1.16208	0.350207	3.31826	0.000905807	0.00372982
TGME49_210280	578.588	1.15848	0.317357	3.65041	0.000261824	0.00125425
TGME49_210345	661.469	1.18288	0.201021	5.88439	3.99535e-09	3.45249e-08
TGME49_212770	3605.36	1.3629	0.378096	3.60464	0.00031259	0.0014693
TGME49_212780	1084.04	1.40701	0.424496	3.31453	0.000917963	0.00376892
TGME49_212940	226.881	1.32463	0.243538	5.43908	5.35562e-08	4.26728e-07
TGME49_212970	451.945	1.08273	0.231346	4.68015	2.86665e-06	1.95157e-05
TGME49_213920	1477.26	1.56073	0.192781	8.09589	5.68483e-16	6.35192e-15
TGME49_215060	1004.55	1.0028	0.236605	4.23828	2.25243e-05	0.000135736
TGME49_215530	3543.93	1.0331	0.296137	3.48858	0.000485589	0.00217085
TGME49_215775	2135.32	1.10313	0.303824	3.6308	0.000282542	0.00134141
TGME49_216460	676.437	1.03177	0.329348	3.13278	0.00173162	0.0065732
TGME49_216620	2463.26	1.28533	0.219813	5.84739	4.99358e-09	4.2846e-08
TGME49_217182	1488.1	1.0808	0.191281	5.65031	1.60154e-08	1.3247e-07
TGME49_217360	561.057	1.20172	0.349822	3.43524	0.000592025	0.00258418
TGME49_218270	1344.45	1.02725	0.300861	3.41438	0.000639281	0.00275929
TGME49_218910	443.039	1.14862	0.257632	4.45836	8.25879e-06	5.29996e-05
TGME49_219125	80.3789	1.22393	0.282417	4.33376	1.46586e-05	9.08471e-05
TGME49_219175	89.8271	1.1116	0.357239	3.11163	0.00186056	0.00700323
TGME49_219270	8280.78	1.04109	0.263824	3.94617	7.94115e-05	0.000426555
TGME49_219660	85.4994	1.68284	0.455878	3.69142	0.000223004	0.00108107
TGME49_220440	435.578	1.46226	0.443087	3.30018	0.000966238	0.00394806
TGME49_220900	6321.88	1.22153	0.291666	4.18813	2.81258e-05	0.000165964
TGME49_220930	1633.07	1.29424	0.333222	3.884	0.000102752	0.000539319
TGME49_221250	1968.69	1.64952	0.299576	5.50618	3.66702e-08	2.95832e-07
TGME49_221280	1055.87	1.13597	0.230689	4.92424	8.46889e-07	6.06664e-06
TGME49_221620	6006	1.48153	0.307402	4.81951	1.43913e-06	1.00303e-05
TGME49_222300	741.428	1.2832	0.358676	3.57761	0.000346756	0.0016103
TGME49_222330	311.222	1.46449	0.27699	5.28717	1.24225e-07	9.5939e-07
TGME49_222350	1420.54	1.20397	0.21199	5.67934	1.35214e-08	1.12388e-07
TGME49_222360	984.598	1.08998	0.204726	5.32409	1.01461e-07	7.89318e-07
TGME49_224000	1556.87	1.65901	0.340002	4.8794	1.0641e-06	7.52748e-06
TGME49_224840	805.816	1.41725	0.26084	5.43343	5.52819e-08	4.3931e-07
TGME49_225200	4087.61	1.0262	0.151099	6.79159	1.10908e-11	1.08024e-10
TGME49_225210	28.3636	1.39716	0.440952	3.1685	0.00153227	0.00591148
TGME49_226220	920.107	1.62476	0.368305	4.41146	1.02676e-05	6.53481e-05
TGME49_226690	628.543	1.06723	0.294456	3.62442	0.000289612	0.00137038
TGME49_227650	769.851	1.11904	0.355206	3.15039	0.00163053	0.0062398
TGME49_227875	64.5605	1.19169	0.282662	4.21594	2.48736e-05	0.00014863
TGME49_227880	72.806	1.08689	0.272823	3.98387	6.7803e-05	0.000371954
TGME49_228480	73.2266	1.20938	0.259535	4.65979	3.16532e-06	2.14067e-05
TGME49_229260	899.594	1.29496	0.335278	3.86236	0.000112299	0.00058331
TGME49_229280	782.753	1.04195	0.310911	3.3513	0.000804332	0.00335092
TGME49_230480	1006.69	1.12429	0.260003	4.32413	1.53138e-05	9.48388e-05
TGME49_231070	1773.65	1.01744	0.259817	3.91598	9.00394e-05	0.000478204
TGME49_231640	13899.4	1.23672	0.34596	3.57474	0.000350572	0.00162372
TGME49_231790	825.469	1.07901	0.244113	4.4201	9.86543e-06	6.29301e-05
TGME49_231800	234.29	1.27675	0.277975	4.59304	4.36838e-06	2.90417e-05
TGME49_231840	578.199	1.00327	0.280387	3.57815	0.000346041	0.00160786
TGME49_232500	634.778	1.04417	0.314905	3.31584	0.000913687	0.00375499
TGME49_232550	1116.01	1.18162	0.256247	4.61126	4.00233e-06	2.67967e-05
TGME49_232560	1019.54	1.08587	0.325865	3.33226	0.00086145	0.00356097
TGME49_233030	1833.65	1.05984	0.321073	3.30093	0.000963639	0.00394245
TGME49_234260	26.8525	1.47199	0.456908	3.22164	0.00127461	0.00503624
TGME49_234270	1932.91	1.30046	0.196078	6.63236	3.30361e-11	3.15625e-10
TGME49_235440	242.495	1.00956	0.228775	4.41289	1.01999e-05	6.49664e-05
TGME49_236060	857.887	1.04711	0.266253	3.93277	8.3972e-05	0.000448783
TGME49_236850	1196.11	1.34866	0.221383	6.09197	1.11533e-09	9.90978e-09
TGME49_237210	906.731	1.14838	0.336966	3.40801	0.000654385	0.00281164
TGME49_237220	1623	1.00177	0.269023	3.72375	0.000196285	0.000961411
TGME49_238170	880.048	1.26045	0.258027	4.88496	1.03451e-06	7.33036e-06
TGME49_238895	1383.85	1.23166	0.270321	4.55629	5.2064e-06	3.43179e-05
TGME49_239830	2458.61	1.1878	0.265244	4.47815	7.52939e-06	4.86862e-05
TGME49_240630	1115.35	1.22724	0.316119	3.8822	0.000103515	0.000542277
TGME49_240930	34.9838	1.65333	0.537789	3.0743	0.00210997	0.00784479
TGME49_242670	255.314	1.57519	0.249327	6.3178	2.6532e-10	2.41803e-09
TGME49_242860	409.465	1.40016	0.43335	3.23101	0.00123354	0.00490699
TGME49_243200	4739.78	1.39597	0.351404	3.97256	7.11038e-05	0.000388308
TGME49_243920	1573.61	1.07119	0.283535	3.778	0.000158093	0.000791673
TGME49_244080	941.975	1.42198	0.317995	4.47172	7.7593e-06	4.99072e-05
TGME49_244130	1296.05	1.06629	0.183379	5.81469	6.07446e-09	5.15995e-08
TGME49_244500	2207.57	1.49588	0.30418	4.91773	8.75531e-07	6.26126e-06
TGME49_244720	353.204	1.07755	0.323885	3.32695	0.000878028	0.0036219
TGME49_245670	1314.19	1.27694	0.402504	3.17248	0.00151145	0.00584705
TGME49_245746	1293.29	1.35568	0.341441	3.97046	7.17347e-05	0.00039075
TGME49_246190	593.02	1.37837	0.225221	6.12006	9.35374e-10	8.3545e-09
TGME49_246200	561.1	1.58833	0.271838	5.84292	5.12922e-09	4.38756e-08
TGME49_246210	75.703	1.79466	0.442592	4.05488	5.01601e-05	0.000280784
TGME49_246690	376.21	1.19282	0.206015	5.78999	7.03902e-09	5.95551e-08
TGME49_246720	1196.62	1.12642	0.259093	4.34756	1.37663e-05	8.59435e-05
TGME49_247460	2324.34	1.07278	0.246683	4.34883	1.36865e-05	8.55082e-05
TGME49_247590	329.612	1.26104	0.3262	3.86584	0.000110707	0.000576448
TGME49_248570	350.767	1.20882	0.383542	3.15174	0.00162301	0.00621924
TGME49_249180	4559.75	1.1441	0.154222	7.41856	1.18403e-13	1.23079e-12
TGME49_249440	2532.76	1.22341	0.211717	5.7785	7.5368e-09	6.34509e-08
TGME49_249460	355.213	1.16233	0.215931	5.38286	7.33104e-08	5.75054e-07
TGME49_249480	758.125	1.09652	0.287963	3.80785	0.000140182	0.000713753
TGME49_250340	1708.64	1.0471	0.239192	4.37764	1.19969e-05	7.55625e-05
TGME49_251560	884.242	1.07118	0.219073	4.88961	1.01036e-06	7.16524e-06
TGME49_251740	1217.2	1.74122	0.282278	6.16846	6.89569e-10	6.19156e-09
TGME49_253140	560.83	1.3266	0.320891	4.1341	3.56346e-05	0.000205703
TGME49_253380	4879.39	1.49998	0.287753	5.21273	1.86082e-07	1.42161e-06
TGME49_254290	426.296	1.61625	0.382448	4.22605	2.37831e-05	0.000142514
TGME49_254630	1044.07	1.3304	0.315942	4.21091	2.54348e-05	0.000151663
TGME49_254840	176.268	1.35725	0.301812	4.497	6.89187e-06	4.48024e-05
TGME49_254900	646.707	1.01063	0.25582	3.95056	7.79678e-05	0.000420393
TGME49_254910	609.206	1.08204	0.346152	3.12592	0.0017725	0.00671938
TGME49_255195	243.319	1.04002	0.340227	3.05684	0.00223681	0.0082443
TGME49_255510	1758.43	1.01448	0.248316	4.08546	4.39901e-05	0.000250367
TGME49_255700	1500.26	1.30527	0.257373	5.07152	3.94645e-07	2.91543e-06
TGME49_256030	1917.32	1.25282	0.364229	3.43965	0.000582459	0.00255686
TGME49_257430	1585.87	1.82054	0.299614	6.07629	1.22994e-09	1.08939e-08
TGME49_257470	1145.76	1.69232	0.270575	6.25453	3.98717e-10	3.59522e-09
TGME49_258700	1455.07	1.30941	0.255711	5.12064	3.04497e-07	2.27516e-06
TGME49_258900	253.044	1.19749	0.314215	3.81106	0.00013837	0.000705794
TGME49_259050	158.102	1.61549	0.368521	4.38372	1.16669e-05	7.37054e-05
TGME49_260270	591.004	1.037	0.268312	3.86489	0.000111137	0.000578335
TGME49_260410	288	1.04659	0.242586	4.3143	1.60112e-05	9.88694e-05
TGME49_260500	5346.07	1.39183	0.24724	5.62946	1.8077e-08	1.49087e-07
TGME49_260580	937.138	1.05244	0.340063	3.09484	0.00196921	0.00736656
TGME49_260820	1937.63	1.04648	0.298888	3.50124	0.000463096	0.00208565
TGME49_261500	562.305	1.07076	0.260766	4.10622	4.02178e-05	0.000230129
TGME49_261670	220.6	1.20656	0.344373	3.50365	0.000458924	0.00207125
TGME49_261680	680.568	1.2204	0.36993	3.29901	0.000970265	0.00396071
TGME49_261955	777.91	1.52006	0.26016	5.84276	5.13421e-09	4.38756e-08
TGME49_262010	909.884	1.00228	0.25945	3.86308	0.000111965	0.000581929
TGME49_262150	596.074	1.2863	0.235355	5.46536	4.61966e-08	3.69529e-07
TGME49_262825	499.322	1.04261	0.232971	4.47526	7.63185e-06	4.91991e-05
TGME49_262950	1394.87	1.1462	0.336698	3.40423	0.000663508	0.00284222
TGME49_263200	579.97	1.32806	0.285423	4.65295	3.27219e-06	2.20471e-05
TGME49_263510	460.572	1.10351	0.255961	4.31126	1.62326e-05	0.000100164
TGME49_263660	171.772	1.51837	0.291465	5.20944	1.89413e-07	1.44446e-06
TGME49_263670	182.725	1.55375	0.313746	4.95225	7.33584e-07	5.29513e-06
TGME49_265080	1177.69	1.54887	0.274765	5.63707	1.72964e-08	1.42788e-07
TGME49_265420	1696.51	1.41485	0.340753	4.15212	3.29407e-05	0.000191322
TGME49_265650	242.777	1.05242	0.333834	3.15251	0.00161872	0.00621269
TGME49_265770	1079.32	1.00072	0.26952	3.71298	0.000204835	0.000999262
TGME49_266300	1094.32	1.42265	0.464701	3.06144	0.00220278	0.0081365
TGME49_266310	447.924	1.13756	0.253538	4.48675	7.23183e-06	4.69048e-05
TGME49_266320	896.532	1.29451	0.303098	4.27095	1.94645e-05	0.000118473
TGME49_266435	1502.23	1.00102	0.219549	4.55943	5.12936e-06	3.38625e-05
TGME49_267140	132.464	1.67591	0.538319	3.11323	0.0018505	0.00697465
TGME49_267610	437.189	1.30401	0.275828	4.72762	2.27165e-06	1.55647e-05
TGME49_267620	1283.8	1.36873	0.298633	4.58333	4.57633e-06	3.03057e-05
TGME49_268000	347.656	1.26418	0.261094	4.84184	1.28639e-06	9.01006e-06
TGME49_268182	284.147	1.22312	0.292607	4.18007	2.91417e-05	0.000171601
TGME49_268210	272.059	1.02733	0.203027	5.06007	4.19098e-07	3.08536e-06
TGME49_268430	442.591	1.1484	0.268065	4.28403	1.83539e-05	0.000112276
TGME49_268600	510.761	1.08843	0.267748	4.06514	4.80046e-05	0.000269962
TGME49_268680	1206.18	1.04064	0.314059	3.31351	0.000921343	0.00378097
TGME49_268870	1379.33	1.38586	0.288516	4.8034	1.55994e-06	1.08279e-05
TGME49_269460	1726.64	1.21563	0.227541	5.34247	9.16901e-08	7.16582e-07
TGME49_270890	606.62	1.08381	0.24557	4.41345	1.01738e-05	6.48486e-05
TGME49_271000	669.397	1.3724	0.301157	4.55709	5.18666e-06	3.42142e-05
TGME49_271090	223.33	1.2686	0.29763	4.26236	2.02281e-05	0.000122769
TGME49_271200	941.307	1.04977	0.344651	3.0459	0.00231987	0.00848061
TGME49_271375	60.5809	1.2705	0.283818	4.47646	7.58926e-06	4.89989e-05
TGME49_271380	1109.65	1.01998	0.166942	6.10981	9.975e-10	8.89072e-09
TGME49_272640	1085.62	1.41522	0.252464	5.60563	2.07494e-08	1.70466e-07
TGME49_272645	99.3121	1.25698	0.224581	5.59702	2.18065e-08	1.78805e-07
TGME49_272650	1024.24	1.34453	0.223652	6.01173	1.83553e-09	1.61903e-08
TGME49_272900	381.617	1.05256	0.330173	3.18792	0.00143302	0.00557155
TGME49_273200	809.478	1.00794	0.192119	5.24646	1.55047e-07	1.19094e-06
TGME49_273280	242.341	1.26837	0.253781	4.99787	5.79683e-07	4.22731e-06
TGME49_275610	2320.55	1.24164	0.353767	3.50976	0.000448507	0.00202639
TGME49_275670	1796.29	1.23879	0.2928	4.23083	2.32832e-05	0.000139715
TGME49_277550	230.89	1.07819	0.27611	3.90494	9.42504e-05	0.000499011
TGME49_277720	1827.23	1.13638	0.296166	3.83697	0.000124563	0.000641917
TGME49_277940	1013.91	1.12199	0.225634	4.9726	6.60614e-07	4.79283e-06
TGME49_278365	209.76	1.51565	0.390424	3.88207	0.00010357	0.000542277
TGME49_278780	801.918	1.5527	0.346991	4.47477	7.64952e-06	4.92591e-05
TGME49_278850	2247.29	1.04693	0.215763	4.85222	1.2209e-06	8.55835e-06
TGME49_278920	508.618	1.07933	0.214988	5.02039	5.15657e-07	3.77335e-06
TGME49_279420	2672.27	1.22177	0.355539	3.43638	0.00058954	0.00257731
TGME49_280770	1498.77	1.5022	0.423771	3.54485	0.000392834	0.00179875
TGME49_281930	503.935	1.56622	0.280472	5.58422	2.34753e-08	1.91933e-07
TGME49_282070	4086.77	1.39305	0.286525	4.8619	1.16265e-06	8.18382e-06
TGME49_285425	567.19	1.44514	0.302836	4.77203	1.82382e-06	1.25876e-05
TGME49_285650	1101.58	1.47488	0.370677	3.97887	6.92448e-05	0.00037913
TGME49_285860	241.636	1.84412	0.469203	3.93033	8.48292e-05	0.000452227
TGME49_286190	871.012	1.1866	0.245839	4.82675	1.3878e-06	9.69633e-06
TGME49_287970	1667.92	1.47347	0.320725	4.59419	4.3444e-06	2.89049e-05
TGME49_288045	350.763	1.34498	0.309203	4.34982	1.3625e-05	8.51865e-05
TGME49_288420	1426.17	1.14395	0.323527	3.53586	0.000406449	0.0018531
TGME49_289150	767.833	1.49457	0.24411	6.12252	9.21058e-10	8.23529e-09
TGME49_289490	583.143	1.28621	0.39809	3.23094	0.00123382	0.00490699
TGME49_289890	317.492	1.08176	0.255461	4.23453	2.29028e-05	0.000137683
TGME49_292950	1924.01	1.0812	0.231929	4.66174	3.13542e-06	2.12265e-05
TGME49_293170	1610.6	1.19487	0.312085	3.82868	0.000128831	0.000661901
TGME49_293430	4385.99	1.20076	0.273845	4.38483	1.16075e-05	7.34367e-05
TGME49_293540	1185.57	1.17855	0.263189	4.47797	7.53575e-06	4.86904e-05
TGME49_293730	1168.02	1.10068	0.33783	3.25809	0.00112164	0.00450512
TGME49_294640	3482.38	1.0372	0.332654	3.11795	0.00182115	0.00687857
TGME49_297120	1931.63	1.50082	0.376638	3.98479	6.75412e-05	0.000370997
TGME49_297245	846.296	1.04673	0.342952	3.05213	0.00227225	0.00834597
TGME49_297870	1076.84	1.17602	0.373051	3.15244	0.00161911	0.00621269
TGME49_299180	258.585	1.0301	0.207291	4.96936	6.71738e-07	4.86109e-06
TGME49_299970	4599.39	1.24032	0.24639	5.03396	4.8044e-07	3.52171e-06
TGME49_300100	9690.09	1.0499	0.233313	4.49995	6.79698e-06	4.42194e-05
TGME49_301270	1775.79	1.42937	0.183747	7.77899	7.31037e-15	7.85842e-14
TGME49_301290	306.512	1.79832	0.178838	10.0556	8.68014e-24	1.18092e-22
TGME49_301450	795.737	1.84491	0.209813	8.79311	1.45476e-18	1.72042e-17
TGME49_304630	1751.27	1.5645	0.153265	10.2078	1.82931e-24	2.55413e-23
TGME49_304680	511.129	1.76085	0.19781	8.90175	5.49749e-19	6.62113e-18
TGME49_304955	4510.63	1.29773	0.117389	11.0549	2.07484e-28	3.28536e-27
TGME49_305050	403.47	1.23845	0.243642	5.08307	3.71383e-07	2.75316e-06
TGME49_305060	1234.84	1.08948	0.281456	3.87085	0.000108456	0.000565421
TGME49_305140	997.614	1.26352	0.185916	6.79618	1.07432e-11	1.04759e-10
TGME49_305340	2325.59	1.90749	0.126087	15.1284	1.05196e-51	3.3252e-50
TGME49_305460	811.709	1.9975	0.240989	8.28875	1.14449e-16	1.29238e-15
TGME49_305770	217.071	1.60706	0.204371	7.86345	3.73707e-15	4.05828e-14
TGME49_305780	650.08	1.47543	0.155659	9.4786	2.57726e-21	3.2954e-20
TGME49_305930	164.691	1.32308	0.325034	4.07059	4.68937e-05	0.00026457
TGME49_306000	1995.48	1.41682	0.217556	6.51241	7.39542e-11	6.94842e-10
TGME49_306020	788.133	1.64144	0.122729	13.3745	8.51726e-41	1.90585e-39
TGME49_306030	821.132	1.56484	0.256784	6.094	1.10124e-09	9.79482e-09
TGME49_306080	611.672	1.34661	0.155306	8.67066	4.29607e-18	5.03855e-17
TGME49_306260	501.166	1.60076	0.202608	7.90076	2.77203e-15	3.02187e-14
TGME49_306290	588.148	1.07311	0.14998	7.155	8.3674e-13	8.50036e-12
TGME49_306670	1577.39	1.57132	0.147894	10.6246	2.28929e-26	3.39126e-25
TGME49_307270	154.468	1.50456	0.199578	7.53871	4.7466e-14	5.01371e-13
TGME49_307580	1060.83	1.01623	0.150003	6.77476	1.24615e-11	1.21097e-10
TGME49_307650	510.074	1.75087	0.200042	8.7525	2.08675e-18	2.46098e-17
TGME49_307850	430.894	1.81122	0.334149	5.42039	5.94687e-08	4.7126e-07
TGME49_308020	2211.65	1.22103	0.124652	9.79548	1.17736e-22	1.55936e-21
TGME49_308030	680.102	1.51696	0.165719	9.15378	5.49742e-20	6.70653e-19
TGME49_308075	1302.17	1.48893	0.250088	5.95362	2.62277e-09	2.29675e-08
TGME49_308920	1317.89	1.2449	0.15844	7.85726	3.9263e-15	4.25834e-14
TGME49_309080	215.617	1.63933	0.244424	6.70693	1.98762e-11	1.91618e-10
TGME49_309090	390.863	1.70732	0.204352	8.35483	6.5527e-17	7.43894e-16
TGME49_309250	755.554	1.96544	0.153848	12.7753	2.25403e-37	4.59617e-36
TGME49_309265	489.752	1.89052	0.343107	5.51	3.58836e-08	2.89761e-07
TGME49_309370	690.952	1.30824	0.181912	7.19157	6.40511e-13	6.5303e-12
TGME49_310010	3007.67	1.38065	0.149786	9.21751	3.04074e-20	3.76901e-19
TGME49_310040	1602.23	1.25732	0.171298	7.33998	2.13627e-13	2.21251e-12
TGME49_310050	460.682	1.18183	0.183079	6.45529	1.08009e-10	1.00481e-09
TGME49_310118	226.486	1.90239	0.249864	7.61369	2.6638e-14	2.83128e-13
TGME49_310180	901.543	1.44638	0.105222	13.746	5.38038e-43	1.3034e-41
TGME49_310190	641.855	1.2614	0.205073	6.151	7.69953e-10	6.89874e-09
TGME49_310450	1811.27	1.66452	0.19877	8.37411	5.56421e-17	6.3252e-16
TGME49_310530	666.425	1.25031	0.156915	7.96808	1.61163e-15	1.76821e-14
TGME49_311010	1089.51	1.08576	0.178474	6.08356	1.17543e-09	1.04329e-08
TGME49_311090	1092.83	1.9544	0.155651	12.5563	3.67314e-36	7.29737e-35
TGME49_311140	347.062	1.64209	0.316524	5.18789	2.12693e-07	1.6162e-06
TGME49_311160	754.522	1.70749	0.151487	11.2715	1.81491e-29	2.98495e-28
TGME49_311290	765.278	1.66595	0.209005	7.97086	1.57572e-15	1.73106e-14
TGME49_311400	1622.43	1.29868	0.21238	6.11489	9.66224e-10	8.62099e-09
TGME49_311430	492.936	1.60809	0.160947	9.99144	1.66146e-23	2.24245e-22
TGME49_311660	331.651	1.81378	0.332528	5.45452	4.91052e-08	3.92426e-07
TGME49_311760	491.249	1.35392	0.197749	6.84667	7.55876e-12	7.41317e-11
TGME49_311870	899.528	1.26909	0.143001	8.87463	7.01642e-19	8.4029e-18
TGME49_312050	741.1	1.52754	0.146185	10.4494	1.47507e-25	2.12947e-24
TGME49_312140	1175.05	1.81882	0.148239	12.2695	1.32058e-34	2.48427e-33
TGME49_312210	277.552	1.02653	0.211347	4.8571	1.19119e-06	8.36393e-06
TGME49_312250	91.9165	1.50659	0.306281	4.91897	8.6999e-07	6.22687e-06
TGME49_312420	3167.59	1.5778	0.246697	6.39568	1.5983e-10	1.46764e-09
TGME49_312600	1117.25	1.60081	0.203495	7.8666	3.64413e-15	3.96241e-14
TGME49_312622	859.843	1.75757	0.23745	7.40188	1.34271e-13	1.39403e-12
TGME49_312650	561.181	1.06983	0.195629	5.46864	4.53505e-08	3.63445e-07
TGME49_312700	724.456	1.04504	0.124463	8.39642	4.60304e-17	5.2466e-16
TGME49_312940	1385.93	1.02637	0.183346	5.59803	2.16801e-08	1.7794e-07
TGME49_313030	810.279	1.98647	0.136692	14.5324	7.54963e-48	2.09786e-46
TGME49_313100	412.546	1.3534	0.174566	7.75293	8.9798e-15	9.64081e-14
TGME49_313140	985.709	1.91875	0.261793	7.32928	2.31401e-13	2.39077e-12
TGME49_313475	36.6933	1.88152	0.450629	4.17532	2.97561e-05	0.000174614
TGME49_313495	393.939	1.51359	0.246739	6.13438	8.54911e-10	7.6519e-09
TGME49_313540	1513.23	1.95572	0.119756	16.331	5.94461e-60	2.39559e-58
TGME49_313560	1202.03	1.28047	0.16441	7.78828	6.79301e-15	7.32078e-14
TGME49_313690	796.469	1.51682	0.161785	9.37554	6.88223e-21	8.72125e-20
TGME49_313810	598.846	1.60959	0.232632	6.91905	4.54679e-12	4.50074e-11
TGME49_313990	356.763	1.01269	0.174516	5.80285	6.51958e-09	5.53254e-08
TGME49_314080	1863.5	1.83977	0.358739	5.12844	2.92151e-07	2.18676e-06
TGME49_314090	1061.8	1.93693	0.19299	10.0364	1.05429e-23	1.42748e-22
TGME49_314250	67.9943	1.33795	0.395321	3.38445	0.000713199	0.00302611
TGME49_314295	122.482	1.93831	0.30952	6.2623	3.7935e-10	3.42421e-09
TGME49_314400	1654.96	1.34199	0.234976	5.71116	1.12211e-08	9.35422e-08
TGME49_314450	4956.29	1.09311	0.158761	6.88526	5.76806e-12	5.68318e-11
TGME49_314515	126.102	1.93789	0.377625	5.13178	2.87018e-07	2.15213e-06
TGME49_314550	346.953	1.76085	0.147078	11.9722	4.96833e-33	9.10468e-32
TGME49_314690	249.396	1.60709	0.28091	5.72101	1.05896e-08	8.85378e-08
TGME49_314875	799.711	1.87479	0.197534	9.49096	2.28915e-21	2.93143e-20
TGME49_315150	702.351	1.50265	0.227797	6.59644	4.21152e-11	4.00566e-10
TGME49_315270	1674.5	1.33271	0.126913	10.5009	8.55334e-26	1.239e-24
TGME49_315460	178.457	1.02981	0.257537	3.99869	6.36948e-05	0.000351686
TGME49_315740	49.2472	1.85231	0.440958	4.20065	2.66155e-05	0.000158268
TGME49_315770	891.185	1.35684	0.36	3.76899	0.000163908	0.00081803
TGME49_315780	923.306	1.27553	0.271357	4.70056	2.59446e-06	1.77052e-05
TGME49_315930	1089.48	1.05281	0.154257	6.82503	8.7907e-12	8.60154e-11
TGME49_316260	2459.95	1.92582	0.259594	7.4186	1.18364e-13	1.23079e-12
TGME49_316490	222.958	1.94392	0.249143	7.80244	6.07225e-15	6.56066e-14
TGME49_316660	956.685	1.51031	0.153961	9.8097	1.02269e-22	1.35662e-21
TGME49_316700	196.63	1.41926	0.288172	4.92503	8.43486e-07	6.04736e-06
TGME49_316900	566.685	1.98566	0.204376	9.71571	2.58447e-22	3.38609e-21
TGME49_318275	143.191	1.44869	0.290268	4.99088	6.0105e-07	4.37938e-06
TGME49_318470	1620.83	1.53541	0.148505	10.3391	4.68704e-25	6.60927e-24
TGME49_318525	848.22	1.97062	0.168964	11.663	1.97016e-31	3.43284e-30
TGME49_318570	792.657	1.25111	0.190572	6.56506	5.20131e-11	4.91408e-10
TGME49_318620	480.275	1.20787	0.174078	6.93866	3.95838e-12	3.92286e-11
TGME49_318710	643.836	1.85904	0.175773	10.5763	3.83673e-26	5.62478e-25
TGME49_319320	758.857	1.00205	0.227382	4.40692	1.04852e-05	6.66835e-05
TGME49_319350	1162.19	1.3379	0.112084	11.9366	7.63149e-33	1.38065e-31
TGME49_319500	1681.48	1.56909	0.177582	8.83585	9.93384e-19	1.18302e-17
TGME49_319662	170.345	1.59277	0.230269	6.91698	4.6136e-12	4.56156e-11
TGME49_319730	266.112	1.6133	0.331021	4.87371	1.09519e-06	7.73457e-06
TGME49_319870	2730.09	1.71458	0.169617	10.1085	5.06549e-24	6.96956e-23
TGME49_320040	160.243	1.44464	0.241435	5.98355	2.1833e-09	1.9218e-08
TGME49_320060	572.967	1.43471	0.219142	6.54693	5.87313e-11	5.53037e-10
TGME49_320140	438.859	1.01374	0.175016	5.79227	6.94429e-09	5.88121e-08
TGME49_320230	19.1838	1.81413	0.531785	3.41139	0.000646335	0.00278268
TGME49_320260	590.565	1.72737	0.169662	10.1813	2.40437e-24	3.34059e-23
TGME49_320300	1284.1	1.51118	0.306397	4.93209	8.13547e-07	5.8574e-06
TGME49_320550	814.232	1.19079	0.177476	6.70959	1.95166e-11	1.88365e-10
TGME49_320588	423.501	1.5278	0.280249	5.45157	4.99272e-08	3.98621e-07
TGME49_320600	3853	1.11387	0.177716	6.26768	3.66478e-10	3.31155e-09
TGME49_321170	151.427	1.32897	0.315954	4.20622	2.59673e-05	0.00015473
TGME49_321560	614.731	1.46974	0.192387	7.63947	2.18126e-14	2.32713e-13
TGME49_321590	720.431	1.01846	0.284257	3.58288	0.000339822	0.00158242
TGME49_321600	847.568	1.07586	0.18052	5.95977	2.52591e-09	2.21421e-08
TGME49_323110	549.446	1.81924	0.284627	6.39167	1.64086e-10	1.50348e-09
TGME49_207140	60.1852	2.1533	0.628319	3.42709	0.000610094	0.00265352
TGME49_226755	1540.95	2.0909	0.247737	8.44001	3.17307e-17	3.6362e-16
TGME49_301380	611.372	2.14938	0.195523	10.993	4.13072e-28	6.46842e-27
TGME49_304500	1020.1	2.04462	0.231397	8.836	9.92099e-19	1.18302e-17
TGME49_304650	584.582	2.91109	0.379957	7.66163	1.83589e-14	1.9636e-13
TGME49_304930	40.4713	2.03659	0.42772	4.76149	1.92165e-06	1.32306e-05
TGME49_304970	1128	2.49193	0.216355	11.5178	1.07296e-30	1.82467e-29
TGME49_305850	1382.73	2.78015	0.13435	20.6933	3.98008e-95	3.22311e-93
TGME49_306220	813.69	2.08619	0.195386	10.6773	1.30025e-26	1.93965e-25
TGME49_306460	482.53	2.13688	0.231186	9.24312	2.39412e-20	2.9762e-19
TGME49_306470	312.342	2.37317	0.273709	8.67043	4.30496e-18	5.04202e-17
TGME49_306730	72.9167	2.84706	0.483341	5.89038	3.85297e-09	3.33964e-08
TGME49_306930	1113.43	2.28143	0.196114	11.6332	2.79573e-31	4.83173e-30
TGME49_307090	179.894	2.38775	0.318632	7.49374	6.69396e-14	7.0444e-13
TGME49_308850	265.213	2.21726	0.169579	13.0751	4.57099e-39	9.76562e-38
TGME49_308890	1507.32	2.23055	0.173962	12.822	1.23413e-37	2.54088e-36
TGME49_309600	4042.36	2.32036	0.163436	14.1974	9.51081e-46	2.48069e-44
TGME49_310150	1404.95	2.41996	0.21855	11.0728	1.69995e-28	2.71195e-27
TGME49_310280	888.324	2.27781	0.143713	15.8497	1.41215e-56	5.26645e-55
TGME49_310350	1030.24	2.13543	0.195934	10.8987	1.16901e-27	1.80401e-26
TGME49_310640	2079.3	2.37858	0.130929	18.1669	9.4446e-74	5.08275e-72
TGME49_310670	1007.88	2.46293	0.236466	10.4156	2.10558e-25	3.0294e-24
TGME49_310802	344.754	2.07119	0.14629	14.1581	1.66373e-45	4.28688e-44
TGME49_310900	2026.72	2.07953	0.127124	16.3583	3.79648e-60	1.54457e-58
TGME49_311100	2290.99	2.4071	0.213141	11.2934	1.4141e-29	2.33478e-28
TGME49_311335	1095.28	2.13896	0.192512	11.1108	1.11204e-28	1.78746e-27
TGME49_311440	221.895	2.28344	0.262355	8.70364	3.21406e-18	3.77996e-17
TGME49_311690	710.877	2.569	0.207237	12.3964	2.73212e-35	5.30393e-34
TGME49_311720	12930.7	2.79768	0.215204	13.0001	1.22143e-38	2.57713e-37
TGME49_311770	1627.59	2.55814	0.249635	10.2475	1.21408e-24	1.70352e-23
TGME49_311920	1491.99	2.3085	0.148301	15.5663	1.23335e-54	4.28047e-53
TGME49_312065	688.929	2.90105	0.242671	11.9547	6.13767e-33	1.11514e-31
TGME49_312090	3613.36	2.74179	0.203006	13.506	1.44205e-41	3.32296e-40
TGME49_312230	1276.37	2.96424	0.190083	15.5944	7.94405e-55	2.76837e-53
TGME49_312380	242.625	2.72296	0.22924	11.8782	1.53577e-32	2.755e-31
TGME49_312490	964.25	2.31171	0.164144	14.0834	4.80191e-45	1.2152e-43
TGME49_312500	778.624	2.248	0.198321	11.3352	8.78366e-30	1.4559e-28
TGME49_312640	955.473	2.64949	0.154572	17.1408	7.36332e-66	3.33033e-64
TGME49_312820	242.092	2.59628	0.348327	7.45356	9.08531e-14	9.47882e-13
TGME49_312905	4302.32	2.87241	0.300144	9.57011	1.06789e-21	1.38208e-20
TGME49_313010	2075.86	2.10683	0.179885	11.7121	1.10515e-31	1.93357e-30
TGME49_313080	1543.88	2.8148	0.247883	11.3553	6.9762e-30	1.15857e-28
TGME49_313230	2020.71	2.24699	0.152809	14.7046	6.02642e-49	1.7489e-47
TGME49_313340	1094.48	2.85531	0.230971	12.3622	4.18451e-35	8.04997e-34
TGME49_313370	1493.91	2.52134	0.178878	14.0953	4.05981e-45	1.03355e-43
TGME49_313400	832.193	2.54452	0.232368	10.9504	6.61621e-28	1.0266e-26
TGME49_313430	936.831	2.20923	0.196623	11.2359	2.7175e-29	4.43511e-28
TGME49_313680	1119.29	2.81947	0.187376	15.0471	3.60644e-51	1.11107e-49
TGME49_313760	1595.83	2.87406	0.177278	16.2122	4.13473e-59	1.65838e-57
TGME49_313770	179.219	2.911	0.255848	11.3778	5.3917e-30	8.97174e-29
TGME49_313780	942.967	2.05964	0.316547	6.50658	7.68822e-11	7.21555e-10
TGME49_313930	939.505	2.45758	0.369804	6.64563	3.01915e-11	2.89098e-10
TGME49_314265	306.32	2.28777	0.275327	8.3093	9.62645e-17	1.08993e-15
TGME49_314695	397.111	2.956	0.40685	7.26558	3.71439e-13	3.82367e-12
TGME49_314700	1811.12	2.42455	0.283865	8.54121	1.32828e-17	1.54085e-16
TGME49_314780	883.942	2.67293	0.174933	15.2798	1.04286e-52	3.42372e-51
TGME49_314860	963.951	2.65006	0.185529	14.2839	2.75917e-46	7.28609e-45
TGME49_314900	943.338	2.31918	0.186284	12.4497	1.40459e-35	2.73926e-34
TGME49_315080	862.552	2.28784	0.167957	13.6216	2.9816e-42	7.06199e-41
TGME49_315220	2156.47	2.52652	0.186027	13.5815	5.15622e-42	1.2145e-40
TGME49_315290	2066.68	2.98789	0.27816	10.7416	6.48857e-27	9.76502e-26
TGME49_315350	10.816	2.50827	0.766662	3.27168	0.00106912	0.00432479
TGME49_315500	737.111	2.7757	0.208516	13.3117	1.97914e-40	4.38245e-39
TGME49_315530	824.218	2.05393	0.148427	13.8379	1.50471e-43	3.71934e-42
TGME49_315690	301.586	2.51359	0.244725	10.2711	9.5153e-25	1.33955e-23
TGME49_315950	1117.57	2.16485	0.236415	9.15699	5.33645e-20	6.51952e-19
TGME49_316110	93.0257	2.7135	0.335665	8.08397	6.26912e-16	6.97727e-15
TGME49_316310	3872.44	2.1391	0.129397	16.5313	2.18466e-61	9.06155e-60
TGME49_316510	2056.79	2.11253	0.166337	12.7003	5.89153e-37	1.1843e-35
TGME49_316520	559.427	2.97573	0.152294	19.5394	5.07815e-85	3.3215e-83
TGME49_316570	1556.9	2.69842	0.275025	9.81154	1.00426e-22	1.33425e-21
TGME49_316600	1517.7	2.52072	0.125578	20.073	1.27133e-89	9.40007e-88
TGME49_318150	603.355	2.92779	0.191713	15.2718	1.17928e-52	3.85669e-51
TGME49_318230	1326.54	2.94448	0.271282	10.8539	1.91012e-27	2.92644e-26
TGME49_318300	199.872	2.19365	0.234575	9.35159	8.63364e-21	1.0892e-19
TGME49_318310	1111.89	2.2334	0.242671	9.20342	3.46748e-20	4.28547e-19
TGME49_318350	1113.21	2.50978	0.177697	14.1239	2.70445e-45	6.9265e-44
TGME49_318660	1098.16	2.07865	0.151146	13.7526	4.91168e-43	1.19326e-41
TGME49_318770	646.275	2.63567	0.230374	11.4408	2.61426e-30	4.38442e-29
TGME49_319640	2327.39	2.9282	0.271325	10.7922	3.74668e-27	5.67879e-26
TGME49_320010	760.762	2.29373	0.195427	11.737	8.23142e-32	1.44611e-30
TGME49_320070	485.748	2.36255	0.222015	10.6414	1.91245e-26	2.83796e-25
TGME49_320200	98.5704	2.0281	0.381698	5.31338	1.07612e-07	8.34118e-07
TGME49_320480	727.013	2.64501	0.295392	8.95423	3.42101e-19	4.13782e-18
TGME49_320490	3757.03	2.99803	0.353406	8.48323	2.19031e-17	2.52703e-16
TGME49_320515	1126.8	2.44793	0.20522	11.9283	8.42462e-33	1.5209e-31
TGME49_320570	1282.07	2.98707	0.11942	25.0132	4.39107e-138	7.94409e-136
TGME49_320610	156.441	2.39082	0.220657	10.835	2.34902e-27	3.59239e-26
TGME49_320760	413.078	2.17347	0.256751	8.46529	2.55514e-17	2.93997e-16
TGME49_321310	348.098	2.60302	0.165419	15.736	8.57423e-56	3.11567e-54
TGME49_321360	788.528	2.08706	0.215982	9.66311	4.32526e-22	5.61491e-21
TGME49_321450	1495.36	2.43146	0.259944	9.35379	8.4566e-21	1.06845e-19
TGME49_321530	2589.28	2.65344	0.174224	15.2301	2.23418e-52	7.2233e-51
TGME49_324800	88.9678	2.80323	0.394733	7.1016	1.23324e-12	1.24245e-11
TGME49_301222	311.818	3.48253	0.346513	10.0502	9.1666e-24	1.24312e-22
TGME49_305080	433.29	3.64205	0.190356	19.1328	1.34536e-81	8.47378e-80
TGME49_305240	608.491	3.77219	0.452295	8.34011	7.42201e-17	8.41458e-16
TGME49_305330	2896.14	3.50044	0.302661	11.5655	6.15982e-31	1.05386e-29
TGME49_306190	4425.25	3.13657	0.268224	11.6939	1.37023e-31	2.39242e-30
TGME49_306440	334.197	3.23931	0.207674	15.5981	7.49909e-55	2.62406e-53
TGME49_307800	424.804	3.4818	0.334016	10.4241	1.92526e-25	2.77466e-24
TGME49_307860	1761.67	3.06047	0.176993	17.2915	5.451e-67	2.57499e-65
TGME49_308090	3981.98	3.52459	0.271392	12.9871	1.44863e-38	3.0414e-37
TGME49_308860	3368.88	3.21145	0.149747	21.4458	4.99331e-102	4.66573e-100
TGME49_309120	6273.66	3.40048	0.106762	31.8511	1.26955e-222	8.99579e-220
TGME49_309190	707.51	3.99464	0.27046	14.7698	2.29416e-49	6.70353e-48
TGME49_309200	474.282	3.65538	0.239141	15.2854	9.56193e-53	3.16362e-51
TGME49_309380	587.22	3.01967	0.276577	10.918	9.45348e-28	1.46151e-26
TGME49_309580	468.577	3.47745	0.203252	17.1091	1.26995e-65	5.68336e-64
TGME49_310320	408.214	3.50116	0.244989	14.2911	2.48631e-46	6.60658e-45
TGME49_310360	860.783	3.33884	0.18827	17.7343	2.27724e-70	1.18793e-68
TGME49_310700	1629.2	3.82672	0.183433	20.8616	1.19542e-96	1.0064e-94
TGME49_310810	526.186	3.69405	0.255795	14.4414	2.83909e-47	7.76231e-46
TGME49_311230	4896.35	3.59443	0.174749	20.5691	5.19595e-94	4.09085e-92
TGME49_311310	1347.84	3.53708	0.249362	14.1845	1.14266e-45	2.9622e-44
TGME49_311460	366.141	3.75626	0.218986	17.153	5.96876e-66	2.72862e-64
TGME49_311740	317.8	3.88106	0.517931	7.49339	6.71181e-14	7.05446e-13
TGME49_311850	123.84	3.83724	0.959328	3.99992	6.3363e-05	0.000350765
TGME49_311905	149.768	3.93366	0.304587	12.9147	3.71784e-38	7.71044e-37
TGME49_312105	198.132	3.54977	0.296883	11.9568	5.98099e-33	1.089e-31
TGME49_312270	1820.39	3.65199	0.203192	17.9731	3.16417e-72	1.68156e-70
TGME49_312520	191.756	3.45309	0.255724	13.5032	1.49823e-41	3.4431e-40
TGME49_312830	117.59	3.50693	0.368981	9.50436	2.01279e-21	2.58141e-20
TGME49_313240	432.125	3.74721	0.18666	20.0751	1.21923e-89	9.09393e-88
TGME49_313280	253.634	3.95299	0.265519	14.8878	3.95738e-50	1.18069e-48
TGME49_313380	2216.47	3.19246	0.226508	14.0942	4.12088e-45	1.04597e-43
TGME49_313390	6041.06	3.98102	0.138071	28.8332	8.22479e-183	3.49677e-180
TGME49_313640	3556.83	3.00209	0.133394	22.5054	3.67885e-112	3.86188e-110
TGME49_313960	253.599	3.52075	0.260085	13.5369	9.46675e-42	2.19335e-40
TGME49_314740	1098.33	3.57389	0.158099	22.6054	3.83364e-113	4.17916e-111
TGME49_314970	953.853	3.45696	0.180019	19.2033	3.47131e-82	2.21929e-80
TGME49_315320	2262.83	3.4918	0.242151	14.4199	3.87749e-47	1.04667e-45
TGME49_315600	231.101	3.29741	0.23132	14.2548	4.18773e-46	1.10242e-44
TGME49_315720	278.661	3.88224	0.241461	16.0781	3.63292e-58	1.42354e-56
TGME49_315920	221.215	3.99768	0.254804	15.6892	1.79299e-55	6.46667e-54
TGME49_316090	201.929	3.27124	0.244119	13.4002	6.032e-41	1.35688e-39
TGME49_316220	170.667	3.47765	0.6094	5.70667	1.15205e-08	9.5944e-08
TGME49_318400	1076.83	3.38191	0.168557	20.0638	1.52862e-89	1.12051e-87
TGME49_318560	229.378	3.11164	0.320337	9.71364	2.63738e-22	3.4501e-21
TGME49_318650	1758.5	3.50151	0.171539	20.4123	1.29941e-92	9.8943e-91
TGME49_319550	981.226	3.41689	0.363307	9.40497	5.20449e-21	6.62482e-20
TGME49_320080	3592.45	3.62574	0.225553	16.0749	3.82528e-58	1.49203e-56
TGME49_320650	197.184	3.07788	0.585074	5.26067	1.43534e-07	1.1055e-06
TGME49_320680	81.968	3.32175	0.404515	8.21169	2.18098e-16	2.45627e-15
TGME49_321440	1899.05	3.95306	0.226726	17.4354	4.44518e-68	2.19752e-66
TGME49_329800	18.5828	3.89225	0.860312	4.52423	6.06168e-06	3.96481e-05
TGME49_301250	1996.97	4.65609	0.200986	23.1662	9.97176e-119	1.26552e-116
TGME49_301300	233.817	4.16858	0.260388	16.0091	1.10434e-57	4.24897e-56
TGME49_301360	3.70237	4.79351	1.57334	3.04672	0.00231354	0.00847179
TGME49_301390	844.316	4.20924	0.203942	20.6394	1.21582e-94	9.66179e-93
TGME49_301400	5427.78	4.24276	0.170611	24.868	1.65172e-136	2.86624e-134
TGME49_305180	765.818	4.50583	0.213183	21.1359	3.71901e-99	3.36412e-97
TGME49_305250	3139.51	4.09209	0.387089	10.5714	4.0422e-26	5.91581e-25
TGME49_305310	630.714	4.88697	0.188414	25.9373	2.52639e-148	4.9958e-146
TGME49_305640	192.808	4.35074	0.299136	14.5443	6.34333e-48	1.76844e-46
TGME49_306040	657.425	4.75309	0.299228	15.8845	8.11513e-57	3.03978e-55
TGME49_306060	9434.27	4.15162	0.131247	31.6321	1.33696e-219	8.74477e-217
TGME49_306640	358.288	4.62171	0.300464	15.3819	2.16532e-53	7.27737e-52
TGME49_306660	1551.79	4.21389	0.278967	15.1053	1.49332e-51	4.6855e-50
TGME49_307820	244.225	4.26806	0.354675	12.0337	2.36284e-33	4.35819e-32
TGME49_309210	1966.17	4.52108	0.189459	23.8631	7.39899e-126	1.04856e-123
TGME49_310240	1487.58	4.23139	0.211046	20.0496	2.03332e-89	1.47772e-87
TGME49_310490	4632.84	4.74928	0.28566	16.6257	4.54251e-62	1.92164e-60
TGME49_311110	221.544	4.02352	0.256452	15.6891	1.79482e-55	6.46667e-54
TGME49_311470	7241.03	4.04338	0.153039	26.4206	7.94783e-154	1.73283e-151
TGME49_311860	1176.52	4.12166	0.404789	10.1822	2.38057e-24	3.31293e-23
TGME49_312630	2636.27	4.89518	0.167367	29.2482	4.73439e-188	2.11876e-185
TGME49_313180	3393.62	4.72449	0.239812	19.7008	2.12153e-86	1.3984e-84
TGME49_313790	541.689	4.45357	0.327655	13.5922	4.45198e-42	1.05153e-40
TGME49_314500	2715	4.13634	0.199276	20.7569	1.06297e-95	8.8612e-94
TGME49_315280	480.227	4.84762	0.283535	17.0971	1.55946e-65	6.94246e-64
TGME49_315360	679.661	4.70853	0.30499	15.4383	9.04297e-54	3.08805e-52
TGME49_315510	606.889	4.63991	0.276845	16.76	4.78988e-63	2.07798e-61
TGME49_315710	380.411	4.20238	0.277036	15.1691	5.66745e-52	1.79815e-50
TGME49_316140	631.314	4.45251	0.279347	15.939	3.39606e-57	1.28341e-55
TGME49_316240	322.621	4.4837	0.369994	12.1183	8.45027e-34	1.56884e-32
TGME49_318450	22.9771	4.53429	0.987899	4.58983	4.43602e-06	2.94453e-05
TGME49_319340	4779.68	4.34838	0.103381	42.0617	0	0
TGME49_319850	1365.65	4.67321	0.202505	23.077	7.88506e-118	9.85981e-116
TGME49_321480	10.1075	4.31564	1.29031	3.34466	0.000823843	0.00342461
TGME49_321520	3004.22	4.06058	0.234084	17.3467	2.08933e-67	1.00941e-65
TGME49_324600	3.84813	4.85138	1.43958	3.36999	0.0007517	0.00315952
TGME49_329400	5.17346	4.27901	1.34763	3.17521	0.0014973	0.00579497
TGME49_457550	4.00964	4.89209	1.4367	3.40509	0.000661416	0.00283479
TGME49_457800	3.86771	4.8546	1.48624	3.26636	0.00108939	0.00440053
TGME49_458190	4.20576	4.99465	1.45838	3.42479	0.000615267	0.00267192
TGME49_458920	3.43157	4.67128	1.48788	3.13956	0.00169203	0.00644882
TGME49_460310	3.51046	4.71338	1.43689	3.28026	0.00103712	0.00420335
TGME49_301140	5.07698	5.24412	1.52424	3.44047	0.000580696	0.00255044
TGME49_301410	712.393	5.06358	0.323398	15.6574	2.95601e-55	1.05609e-53
TGME49_301440	2925.8	5.06397	0.17634	28.7171	2.33558e-181	8.63454e-179
TGME49_304920	5.5446	5.36629	1.40696	3.8141	0.000136679	0.000699268
TGME49_305280	7.97695	5.89066	1.66538	3.53713	0.000404506	0.00184622
TGME49_305890	46.5885	5.9873	0.90483	6.61704	3.66459e-11	3.48936e-10
TGME49_306520	385.212	5.85279	0.341377	17.1447	6.88957e-66	3.13273e-64
TGME49_306550	71.6193	5.38637	0.695099	7.74907	9.25701e-15	9.9259e-14
TGME49_306960	500.042	5.52152	0.314092	17.5793	3.54784e-69	1.81731e-67
TGME49_307760	701.939	5.42941	0.380041	14.2864	2.65997e-46	7.04603e-45
TGME49_308010	920.34	5.99306	0.322161	18.6027	3.05651e-77	1.75605e-75
TGME49_308580	522.73	5.92396	0.315486	18.7773	1.15885e-78	6.89068e-77
TGME49_309560	4222.96	5.14792	0.35239	14.6086	2.47716e-48	6.97459e-47
TGME49_309870	225.779	5.25424	0.371176	14.1557	1.72266e-45	4.42532e-44
TGME49_309890	350.459	5.46292	0.371652	14.699	6.54011e-49	1.8851e-47
TGME49_310430	1362.48	5.68714	0.205681	27.6503	2.76678e-168	8.11239e-166
TGME49_310520	302.715	5.16885	0.299698	17.2469	1.18147e-66	5.55029e-65
TGME49_310860	504.984	5.31146	0.330639	16.0642	4.54508e-58	1.76469e-56
TGME49_311220	588.669	5.69343	0.311096	18.3012	8.0947e-75	4.46943e-73
TGME49_311280	144.841	5.88469	0.50508	11.651	2.26727e-31	3.9344e-30
TGME49_311750	247.974	5.38816	0.34363	15.6801	2.06843e-55	7.42104e-54
TGME49_311780	277.379	5.33258	0.309701	17.2185	1.93022e-66	8.91992e-65
TGME49_312430	351.456	5.68577	0.386962	14.6933	7.11128e-49	2.04281e-47
TGME49_313270	1464.13	5.44421	0.189451	28.7368	1.32286e-181	5.11284e-179
TGME49_313440	2823.42	5.97108	0.287762	20.7501	1.22462e-95	1.01096e-93
TGME49_313445	312.604	5.44471	0.415326	13.1095	2.90561e-39	6.25479e-38
TGME49_313550	353.617	5.90833	0.35402	16.6892	1.56933e-62	6.70555e-61
TGME49_313570	932.929	5.60602	0.229382	24.4396	6.48996e-132	1.06123e-129
TGME49_313580	330.3	5.86061	0.407887	14.3682	8.19049e-47	2.19696e-45
TGME49_313900	541.144	5.49478	0.315082	17.4392	4.15655e-68	2.07901e-66
TGME49_314760	25.3282	5.69069	1.11211	5.117	3.1044e-07	2.31753e-06
TGME49_314820	318.493	5.2854	0.300945	17.5627	4.75777e-69	2.40806e-67
TGME49_315160	783.748	5.11149	0.247228	20.6752	5.79071e-95	4.64513e-93
TGME49_315620	589.045	5.68022	0.393633	14.4302	3.33935e-47	9.1008e-46
TGME49_316340	3469.46	5.18406	0.220367	23.5247	2.28162e-122	3.03135e-120
TGME49_316350	263.528	5.30796	0.329834	16.0928	2.86424e-58	1.13278e-56
TGME49_316470	192.174	5.70644	0.406645	14.033	9.79443e-45	2.46397e-43
TGME49_316680	1814.94	5.26968	0.34639	15.2131	2.89314e-52	9.28314e-51
TGME49_316690	19.5326	5.32763	1.30879	4.07065	4.68826e-05	0.00026457
TGME49_318370	231.519	5.89171	0.462508	12.7386	3.60686e-37	7.3196e-36
TGME49_318380	276.644	5.3209	0.355693	14.9593	1.35484e-50	4.08519e-49
TGME49_319560	7599.64	5.82547	0.222966	26.1272	1.78969e-150	3.71164e-148
TGME49_320620	201.232	5.78041	0.455638	12.6864	7.03358e-37	1.41053e-35
TGME49_323900	5.22863	5.27792	1.49275	3.53571	0.000406682	0.00185317
TGME49_300790	16.1397	6.91203	1.24131	5.56832	2.57203e-08	2.10086e-07
TGME49_301150	13.178	6.62472	1.30666	5.06995	3.97925e-07	2.93712e-06
TGME49_301310	247.448	6.66651	0.509258	13.0906	3.7242e-39	7.97654e-38
TGME49_301340	654.662	6.99862	0.353457	19.8005	2.94844e-87	2.00564e-85
TGME49_306410	402.092	6.03808	0.330673	18.26	1.72338e-74	9.39351e-73
TGME49_306620	816.548	6.80036	0.490963	13.8511	1.25328e-43	3.11597e-42
TGME49_306970	445.051	6.51073	0.39495	16.485	4.70578e-61	1.94239e-59
TGME49_307810	949.852	6.63473	0.278812	23.7964	3.63864e-125	5.07203e-123
TGME49_308050	360.76	6.94133	0.506647	13.7005	1.00804e-42	2.42129e-41
TGME49_308070	504.72	6.55228	0.329524	19.884	5.59352e-88	3.96348e-86
TGME49_309150	33.1614	6.98471	1.21667	5.74086	9.41961e-09	7.89891e-08
TGME49_309290	187.213	6.58149	0.555002	11.8585	1.94441e-32	3.46611e-31
TGME49_310080	1183.89	6.023	0.24736	24.3491	5.92377e-131	9.50373e-129
TGME49_310090	15.1812	6.82866	1.2589	5.42431	5.81801e-08	4.61479e-07
TGME49_310100	280.995	6.16368	0.39367	15.657	2.97798e-55	1.05949e-53
TGME49_310920	14.3661	6.74996	1.2497	5.40124	6.618e-08	5.21528e-07
TGME49_310950	1436.28	6.56167	0.235246	27.8928	3.25937e-171	1.06594e-168
TGME49_310960	358.158	6.34611	0.364802	17.3961	8.83808e-68	4.2943e-66
TGME49_311790	122.52	6.65162	0.675497	9.847	7.062e-23	9.39721e-22
TGME49_313110	359.74	6.94298	0.472952	14.6801	8.64705e-49	2.46731e-47
TGME49_313910	12540.2	6.68142	0.307593	21.7216	1.28121e-104	1.28166e-102
TGME49_314830	477.061	6.22457	0.332094	18.7434	2.19305e-78	1.29496e-76
TGME49_316730	931.552	6.43747	0.281993	22.8285	2.39023e-115	2.78413e-113
TGME49_316750	235.417	6.59518	0.499269	13.2097	7.71419e-40	1.68189e-38
TGME49_318170	530.992	6.02684	0.434799	13.8612	1.08831e-43	2.71375e-42
TGME49_318440	2106.15	6.50092	0.270304	24.0504	8.25955e-128	1.21088e-125
TGME49_319390	8.96714	6.06192	1.62122	3.73912	0.000184668	0.000915056
TGME49_319620	416.659	6.48294	0.432589	14.9864	9.01688e-51	2.74805e-49
TGME49_320130	207.386	6.4046	0.519432	12.33	6.24399e-35	1.19042e-33
TGME49_320210	877.767	6.51146	0.328787	19.8045	2.72169e-87	1.86633e-85
TGME49_329200	13.9829	6.70787	1.29179	5.19268	2.07289e-07	1.57796e-06
TGME49_459690	11.064	6.3799	1.29419	4.92965	8.23784e-07	5.92108e-06
TGME49_300990	20.5382	7.26075	1.22604	5.92212	3.17811e-09	2.76314e-08
TGME49_301000	17.1094	7.00004	1.27854	5.47502	4.37464e-08	3.5092e-07
TGME49_301170	17.5366	7.02349	1.2807	5.48409	4.15611e-08	3.34021e-07
TGME49_301218	30.916	7.849	1.21577	6.45598	1.07522e-10	1.00138e-09
TGME49_301480	229.839	7.55839	0.678857	11.134	8.57075e-29	1.38287e-27
TGME49_304870	20.5132	7.25819	1.43314	5.06455	4.09364e-07	3.01631e-06
TGME49_305590	1016.65	7.56617	0.352481	21.4655	3.27189e-102	3.16147e-100
TGME49_305990	356.114	7.5171	0.558241	13.4657	2.48944e-41	5.65981e-40
TGME49_306350	645.985	7.47111	0.438144	17.0517	3.39279e-65	1.50255e-63
TGME49_306390	747.347	7.41128	0.37081	19.9867	7.18734e-89	5.17915e-87
TGME49_306895	796.36	7.50089	0.475581	15.7721	4.84373e-56	1.76765e-54
TGME49_307990	346.505	7.47683	0.567886	13.1661	1.37581e-39	2.97672e-38
TGME49_308093	1396.81	7.33318	0.411914	17.8027	6.73552e-71	3.53532e-69
TGME49_309040	1483.82	7.99002	0.323189	24.7225	6.13449e-135	1.04323e-132
TGME49_309752	1491	7.57422	0.301445	25.1264	2.55978e-139	4.73169e-137
TGME49_310420	1218.56	7.1139	0.29053	24.486	2.08405e-132	3.47464e-130
TGME49_310630	414.984	7.56787	0.505707	14.9649	1.24494e-50	3.76715e-49
TGME49_310780	9951.95	7.95467	0.211969	37.5275	0	0
TGME49_311170	17.6532	7.03972	1.30551	5.39233	6.95501e-08	5.47072e-07
TGME49_312530	524.824	7.06791	0.416679	16.9625	1.55588e-64	6.85472e-63
TGME49_313310	296.867	7.24889	0.530846	13.6553	1.87587e-42	4.48049e-41
TGME49_314020	640.721	7.3571	0.387862	18.9683	3.11556e-80	1.90587e-78
TGME49_314070	155.1	7.31557	0.749498	9.76062	1.66133e-22	2.19012e-21
TGME49_314260	1488.7	7.21604	0.683628	10.5555	4.79066e-26	6.98713e-25
TGME49_314840	666.681	7.16663	0.374373	19.143	1.10664e-81	7.02223e-80
TGME49_315123	55.9416	7.7393	1.32375	5.84651	5.0198e-09	4.30276e-08
TGME49_315610	2953.34	7.93598	0.326547	24.3028	1.83288e-130	2.88611e-128
TGME49_315810	375.77	7.42438	0.556306	13.3459	1.25196e-40	2.79407e-39
TGME49_316620	627.112	7.74811	0.460902	16.8107	2.03638e-63	8.87968e-62
TGME49_318140	503.648	7.20251	0.469328	15.3464	3.74197e-53	1.24289e-51
TGME49_319860	1273.11	7.30674	0.287305	25.432	1.11737e-142	2.15931e-140
TGME49_320170	32.215	7.9096	1.23559	6.40146	1.53894e-10	1.41466e-09
TGME49_321290	323.287	7.56551	0.605559	12.4934	8.10645e-36	1.59558e-34
TGME49_321500	5040.38	7.4239	0.274336	27.0613	2.80843e-161	7.23639e-159
TGME49_329000	22.7105	7.40896	1.26368	5.86299	4.54596e-09	3.90842e-08
TGME49_329100	35.3698	7.07845	1.21115	5.8444	5.08393e-09	4.35334e-08
TGME49_300980	40.8543	8.24892	1.20968	6.81912	9.16019e-12	8.95277e-11
TGME49_301160	52.256	8.61011	1.2114	7.10755	1.18123e-12	1.19146e-11
TGME49_301355	95.7914	8.52021	1.21885	6.99038	2.74137e-12	2.73269e-11
TGME49_304690	51.1682	8.58173	1.20725	7.1085	1.17313e-12	1.1847e-11
TGME49_305490	72.0923	8.10565	1.19605	6.77699	1.22705e-11	1.19377e-10
TGME49_305980	958.412	8.12283	0.512946	15.8356	1.76635e-56	6.55863e-55
TGME49_309400	434.866	8.80692	0.749811	11.7455	7.44754e-32	1.31111e-30
TGME49_309910	857.929	8.27138	1.14092	7.24973	4.17604e-13	4.2937e-12
TGME49_310560	278.541	8.16138	0.736409	11.0827	1.52262e-28	2.43362e-27
TGME49_312100	1897.5	8.82938	0.488752	18.0651	5.99644e-73	3.20678e-71
TGME49_312150	1896.23	8.28612	0.344315	24.0655	5.74689e-128	8.57295e-126
TGME49_312950	420.089	8.75101	0.764989	11.4394	2.65722e-30	4.4477e-29
TGME49_314430	5594.44	8.85593	0.308098	28.7439	1.08018e-181	4.37371e-179
TGME49_316250	2300.29	8.48131	0.516917	16.4075	1.6903e-60	6.90992e-59
TGME49_316360	206.429	8.1442	0.846713	9.61861	6.67284e-22	8.64927e-21
TGME49_316400	17766.3	8.23681	0.252606	32.6074	3.22538e-233	3.04727e-230
TGME49_319308	140.187	8.17097	1.04616	7.81045	5.69853e-15	6.16471e-14
TGME49_319510	403.419	8.37579	0.671	12.4825	9.29709e-36	1.82571e-34
TGME49_319610	1026.36	8.23755	0.402141	20.4843	2.97488e-93	2.32068e-91
TGME49_321420	414.225	8.41115	0.65854	12.7724	2.33764e-37	4.75524e-36
TGME49_301130	118.054	9.78045	1.20837	8.09394	5.77639e-16	6.44576e-15
TGME49_301180	105.404	9.61889	1.3131	7.32531	2.38353e-13	2.45663e-12
TGME49_301210	87.7042	9.35313	1.24013	7.54206	4.62588e-14	4.89227e-13
TGME49_301216	89.0597	9.37501	1.22915	7.62724	2.3983e-14	2.55228e-13
TGME49_305520	6339.17	9.33102	0.342073	27.2778	7.77321e-164	2.13212e-161
TGME49_305860	872.58	9.81245	0.74907	13.0995	3.31417e-39	7.11626e-38
TGME49_306510	87.2779	9.34506	1.27361	7.33748	2.17658e-13	2.25151e-12
TGME49_308840	3433.19	9.70145	0.388476	24.9731	1.19808e-137	2.12235e-135
TGME49_311380	409.274	9.13142	0.871557	10.4771	1.10031e-25	1.59115e-24
TGME49_314730	348.502	9.48625	1.03928	9.12772	6.99568e-20	8.50991e-19
TGME49_315820	200.209	9.58172	1.21148	7.90912	2.59221e-15	2.83311e-14
TGME49_320020	2930.06	9.75231	0.454435	21.4603	3.65874e-102	3.49554e-100
TGME49_320030	416.845	9.15942	0.882564	10.3782	3.11625e-25	4.44589e-24
TGME49_320630	1129.23	9.85901	0.664361	14.8398	8.0959e-50	2.40697e-48
TGME49_322010	70.466	9.03695	1.21151	7.45924	8.70211e-14	9.09018e-13
TGME49_304730	142.777	10.0568	1.52885	6.57798	4.76895e-11	4.51564e-10
TGME49_304910	190.663	10.4745	1.20327	8.70506	3.17398e-18	3.738e-17
TGME49_305900	202.705	10.5608	1.18839	8.88669	6.29586e-19	7.56125e-18
TGME49_307980	206.903	10.5908	1.18804	8.91456	4.89749e-19	5.90686e-18
TGME49_308060	384.778	10.5257	1.19154	8.83368	1.01284e-18	1.2045e-17
TGME49_309810	4497.3	10.2746	0.433109	23.723	2.09023e-124	2.86665e-122
TGME49_310470	1150.3	10.6261	0.849856	12.5034	7.15387e-36	1.41135e-34
TGME49_311360	1554.77	10.6434	0.73422	14.4962	1.28047e-47	3.52358e-46
TGME49_312840	469.004	10.8099	1.18577	9.11633	7.77096e-20	9.43949e-19
TGME49_312860	693.548	10.4806	1.03015	10.1739	2.5924e-24	3.59595e-23
TGME49_313160	172.153	10.3263	1.18986	8.67857	4.00773e-18	4.70686e-17
TGME49_313750	214.199	10.6437	1.19034	8.9417	3.83221e-19	4.62859e-18
TGME49_314030	204.017	10.572	1.18952	8.88762	6.2431e-19	7.5085e-18
TGME49_314810	5742.69	10.2823	0.369247	27.8466	1.1851e-170	3.73218e-168
TGME49_315660	274.119	10.9988	1.18551	9.27765	1.73256e-20	2.16011e-19
TGME49_318420	164.936	10.2627	1.19101	8.61678	6.88662e-18	8.03251e-17
TGME49_320050	12436.3	10.0911	0.242674	41.5828	0	0
TGME49_320220	1930.42	10.632	0.666831	15.944	3.13448e-57	1.18984e-55
TGME49_320525	170.149	10.3106	1.19744	8.61051	7.27383e-18	8.47252e-17
TGME49_301120	395.051	11.5245	1.1888	9.69427	3.18908e-22	4.15901e-21
TGME49_304700	446.347	11.7015	1.18831	9.84713	7.05284e-23	9.39721e-22
TGME49_304720	304.34	11.1492	1.19007	9.36853	7.35528e-21	9.30684e-20
TGME49_304750	301.1	11.133	1.19917	9.28395	1.63311e-20	2.04211e-19
TGME49_307830	1569.15	11.0721	0.854891	12.9515	2.30394e-38	4.80157e-37
TGME49_308880	301.934	11.1384	1.19482	9.3223	1.13841e-20	1.43406e-19
TGME49_309160	364.365	11.4085	1.24178	9.18721	4.03169e-20	4.94682e-19
TGME49_309920	435.687	11.666	1.22411	9.53023	1.56941e-21	2.025e-20
TGME49_311180	471.67	11.7811	1.1962	9.84871	6.94302e-23	9.26789e-22
TGME49_311240	3623.19	11.5444	0.66239	17.4284	5.02526e-68	2.46993e-66
TGME49_314100	1128.14	11.1815	1.0329	10.8254	2.61066e-27	3.98535e-26
TGME49_315670	491.862	11.8405	1.18844	9.96307	2.21122e-23	2.975e-22
TGME49_315680	306.24	11.1583	1.20226	9.28111	1.6772e-20	2.09416e-19
TGME49_315940	386.072	11.4928	1.18759	9.6774	3.76177e-22	4.89836e-21
TGME49_321550	515.299	11.9076	1.19069	10.0006	1.51523e-23	2.04833e-22
TGME49_321570	417.439	11.6044	1.19079	9.74512	1.93549e-22	2.5476e-21
TGME49_321640	451.526	11.717	1.19644	9.79318	1.2045e-22	1.59283e-21
TGME49_301010	611.434	12.1555	1.18504	10.2575	1.09513e-24	1.53915e-23
TGME49_304710	1018.24	12.8911	1.19153	10.819	2.7989e-27	4.26506e-26
TGME49_304770	571.329	12.0577	1.19837	10.0617	8.15876e-24	1.11355e-22
TGME49_304890	670.126	12.2877	1.18801	10.3432	4.49418e-25	6.34785e-24
TGME49_305540	668.535	12.2844	1.18647	10.3537	4.02485e-25	5.72296e-24
TGME49_308000	819.43	12.5776	1.18877	10.5803	3.67649e-26	5.41788e-25
TGME49_310750	1903.41	12.8317	1.21038	10.6013	2.93765e-26	4.34414e-25
TGME49_311480	837.283	12.6088	1.1904	10.5921	3.24256e-26	4.78672e-25
TGME49_315760	848.037	12.6274	1.2001	10.5219	6.84462e-26	9.96572e-25
TGME49_316255	559.571	12.0272	1.18517	10.1481	3.38033e-24	4.67365e-23
TGME49_321410	1012	12.8825	1.18587	10.8633	1.72326e-27	2.64492e-26
TGME49_321540	819.425	12.5771	1.18885	10.5792	3.72231e-26	5.47592e-25
TGME49_321680	2569.42	12.3701	1.03428	11.9601	5.74646e-33	1.04854e-31
TGME49_321690	683.167	12.3149	1.18366	10.4041	2.3755e-25	3.41197e-24
TGME49_301420	1297.27	13.2406	1.20845	10.9567	6.17142e-28	9.59333e-27
TGME49_304760	1771.18	13.6895	1.18823	11.5209	1.03465e-30	1.76659e-29
TGME49_304880	1720.15	13.6475	1.21343	11.2471	2.39413e-29	3.91487e-28
TGME49_304900	1782.29	13.6988	1.19675	11.4467	2.44298e-30	4.10527e-29
TGME49_308810	1756.71	13.678	1.19578	11.4385	2.68367e-30	4.48315e-29
TGME49_309220	1578.28	13.5232	1.1833	11.4284	3.01715e-30	5.03035e-29
TGME49_309820	3804.18	13.8307	1.18778	11.6441	2.45827e-31	4.25716e-30
TGME49_310030	1133.37	13.0455	1.20013	10.8701	1.60073e-27	2.4613e-26
TGME49_313410	1192.6	13.1193	1.18612	11.0606	1.9474e-28	3.0951e-27
TGME49_318430	1222.25	13.1547	1.22394	10.7478	6.06791e-27	9.16438e-26
TGME49_304740	2268.21	14.0463	1.19164	11.7874	4.53185e-32	8.0113e-31
TGME49_317720	2587.11	14.2363	1.18577	12.006	3.30411e-33	6.08113e-32
TGME49_321620	2609.96	14.249	1.18385	12.0361	2.29508e-33	4.24604e-32
TGME49_309590	23264.2	17.405	1.20957	14.3894	6.03233e-47	1.62319e-45
