# Supplementary material for: Cascading expression of ApiAP2 transcription factors controls daughter cell assembly in Toxoplasma gondii
Source: PLoS Pathog. 2024 Dec 30;20(12):e1012810. doi: 10.1371/journal.ppat.1012810 (PMC11723607; doi:10.1371/journal.ppat.1012810)
Supplement: S2 Table — (XLSX) [file ppat.1012810.s008.xlsx]

## Sheet: XII9_filtered_sorted_final_6hrs
Supplementary Table 2- RNAseq data for 6hrs treatment of Auxin
genes	baseMean	log2FoldChange	lfcSE	stat	pvalue	padj
TGME49_308900	1413.77	-14.3963	0.937188	-15.3612	2.98231e-53	1.08421e-51
TGME49_321350	1332.41	-14.3109	0.953945	-15.0018	7.14789e-51	2.43228e-49
TGME49_322130	1187.34	-14.1445	0.926843	-15.261	1.39164e-52	4.99521e-51
TGME49_322200	1700.29	-14.6625	0.941778	-15.5689	1.18346e-54	4.51466e-53
TGME49_323200	1318.52	-14.2957	0.926235	-15.4342	9.6384e-54	3.54952e-52
TGME49_309095	2274.5	-13.0325	0.764379	-17.0498	3.50494e-65	1.73352e-63
TGME49_311200	1402.33	-13.8074	0.934962	-14.7678	2.36151e-49	7.69708e-48
TGME49_312445	573.489	-13.0947	0.937156	-13.9728	2.28375e-44	6.20698e-43
TGME49_315495	650.365	-13.2762	0.947039	-14.0187	1.19838e-44	3.27801e-43
TGME49_317820	915.504	-13.192	0.94737	-13.9249	4.47072e-44	1.20738e-42
TGME49_306240	677.076	-12.757	0.931033	-13.7019	9.88387e-43	2.53259e-41
TGME49_307750	411.23	-12.6146	0.933772	-13.5093	1.37802e-41	3.43779e-40
TGME49_309540	347.038	-12.3699	0.931284	-13.2826	2.92042e-40	6.90113e-39
TGME49_310650	432.597	-12.6881	0.9429	-13.4564	2.82178e-41	6.95794e-40
TGME49_310880	280.752	-12.064	0.932596	-12.936	2.82067e-38	6.38176e-37
TGME49_311050	533.054	-12.4117	0.93256	-13.3093	2.04446e-40	4.85816e-39
TGME49_311190	359.316	-12.4199	0.935649	-13.2741	3.27219e-40	7.71095e-39
TGME49_313170	330.042	-12.2974	0.933961	-13.1669	1.36109e-39	3.1464e-38
TGME49_319935	343.985	-12.357	0.933315	-13.2399	5.15986e-40	1.20923e-38
TGME49_320290	1905.67	-12.771	0.740212	-17.2531	1.05995e-66	5.39939e-65
TGME49_321280	393.376	-12.5506	0.936081	-13.4076	5.46116e-41	1.33118e-39
TGME49_321380	890.085	-12.5881	0.908886	-13.85	1.27225e-43	3.37166e-42
TGME49_325700	500.604	-12.8985	0.929375	-13.8787	8.52851e-44	2.26725e-42
TGME49_303450	221.472	-11.722	0.934654	-12.5415	4.42584e-36	9.29645e-35
TGME49_305170	266.284	-11.9881	0.941373	-12.7347	3.79307e-37	8.23153e-36
TGME49_307600	375.136	-11.9051	0.934843	-12.7349	3.7857e-37	8.23153e-36
TGME49_308970	188.441	-11.489	0.935772	-12.2775	1.19579e-34	2.42783e-33
TGME49_309760	146.152	-11.1219	0.947841	-11.7339	8.54474e-32	1.58366e-30
TGME49_311820	202.536	-11.5931	0.943875	-12.2824	1.12605e-34	2.2972e-33
TGME49_312440	1845.04	-11.4019	0.511512	-22.2905	4.56453e-110	5.6276e-108
TGME49_312460	158.06	-11.2356	0.939047	-11.9648	5.43002e-33	1.04746e-31
TGME49_312510	458.063	-11.6273	0.921326	-12.6202	1.6348e-36	3.49427e-35
TGME49_314440	225.304	-11.7466	0.94029	-12.4926	8.19562e-36	1.70465e-34
TGME49_314715	457.063	-11.1241	0.833598	-13.3447	1.27215e-40	3.06578e-39
TGME49_315540	666.896	-11.6649	0.830762	-14.0412	8.7209e-45	2.40413e-43
TGME49_315855	331.403	-11.7259	0.946608	-12.3873	3.06276e-35	6.30869e-34
TGME49_316460	180.011	-11.4233	0.940179	-12.1501	5.73003e-34	1.13891e-32
TGME49_317830	261.759	-11.3851	0.938981	-12.125	7.78586e-34	1.54033e-32
TGME49_318615	171.89	-11.3563	0.937944	-12.1076	9.62316e-34	1.895e-32
TGME49_319980	271.476	-11.4375	0.938125	-12.1918	3.43618e-34	6.84926e-33
TGME49_320135	211.985	-11.6592	0.960864	-12.1341	6.9712e-34	1.38238e-32
TGME49_320710	188.498	-11.4896	0.938781	-12.2389	1.92639e-34	3.87418e-33
TGME49_321320	170.682	-11.3458	0.946063	-11.9926	3.88343e-33	7.52537e-32
TGME49_322210	493.506	-11.7304	0.916858	-12.7941	1.76913e-37	3.86888e-36
TGME49_322300	180.092	-11.4239	0.947607	-12.0555	1.81403e-33	3.54757e-32
TGME49_322800	183.138	-11.4482	0.957004	-11.9625	5.58216e-33	1.07438e-31
TGME49_325600	388.028	-11.9534	0.931933	-12.8264	1.16608e-37	2.57659e-36
TGME49_301415	1435.46	-10.1763	0.410001	-24.8202	5.4248e-136	1.21444e-133
TGME49_305830	386.944	-10.1549	0.680731	-14.9177	2.52877e-50	8.46939e-49
TGME49_306860	184.322	-10.8795	0.943274	-11.5337	8.9176e-31	1.62098e-29
TGME49_309185	92.8062	-10.4667	0.958264	-10.9225	8.99742e-28	1.48623e-26
TGME49_309330	405.047	-10.9407	0.842639	-12.9839	1.51024e-38	3.43519e-37
TGME49_310260	839.563	-10.3466	1.36283	-7.59202	3.14965e-14	3.43513e-13
TGME49_310875	93.5695	-10.4795	0.953444	-10.9912	4.21388e-28	7.02892e-27
TGME49_314490	754.464	-10.0918	0.959898	-10.5134	7.49764e-26	1.13897e-24
TGME49_315370	167.349	-10.7397	0.945244	-11.3618	6.47717e-30	1.15516e-28
TGME49_315550	127.786	-10.9291	0.959365	-11.392	4.58443e-30	8.19323e-29
TGME49_316500	84.8575	-10.3374	0.955477	-10.8191	2.79457e-27	4.50254e-26
TGME49_318632	729.648	-10.7872	0.614342	-17.5589	5.08493e-69	2.6868e-67
TGME49_320715	117.575	-10.2306	0.940715	-10.8753	1.51103e-27	2.47199e-26
TGME49_320770	184.445	-10.3261	0.971023	-10.6342	2.06508e-26	3.21163e-25
TGME49_321400	103.529	-10.6251	0.946635	-11.2241	3.10604e-29	5.40348e-28
TGME49_322900	108.816	-10.6963	0.948158	-11.2812	1.62581e-29	2.87542e-28
TGME49_325400	264.206	-10.8289	0.912817	-11.8631	1.83975e-32	3.49347e-31
TGME49_302150	35.1943	-9.06722	1.00817	-8.99373	2.38984e-19	2.97227e-18
TGME49_303050	53.7954	-9.68021	0.969818	-9.98147	1.83722e-23	2.59622e-22
TGME49_305110	213.186	-9.00956	0.631777	-14.2607	3.84763e-46	1.08744e-44
TGME49_305580	379.722	-9.63396	0.592641	-16.256	2.0262e-59	8.83941e-58
TGME49_306235	52.5667	-9.64687	0.965652	-9.99	1.6858e-23	2.39019e-22
TGME49_306870	119.751	-9.69079	0.92877	-10.434	1.73438e-25	2.60218e-24
TGME49_309025	934.899	-9.74769	1.23579	-7.88782	3.07506e-15	3.42402e-14
TGME49_310215	254.834	-9.43298	1.46841	-6.42393	1.32803e-10	1.29707e-09
TGME49_310275	213.271	-9.29922	0.682928	-13.6167	3.18703e-42	8.09316e-41
TGME49_310680	1098.06	-9.07395	0.3532	-25.6907	1.48471e-145	3.94701e-143
TGME49_310940	486.702	-9.46546	0.495974	-19.0846	3.39018e-81	2.27088e-79
TGME49_311700	628.003	-9.02369	0.829193	-10.8825	1.3968e-27	2.29838e-26
TGME49_312450	460.724	-9.90549	0.582328	-17.0101	6.90753e-65	3.37715e-63
TGME49_312690	2158.37	-9.39753	0.29384	-31.9818	1.95054e-224	2.37046e-221
TGME49_314485	475.896	-9.96437	0.5882	-16.9405	2.26355e-64	1.10035e-62
TGME49_315380	122.928	-9.72227	0.921959	-10.5452	5.34475e-26	8.16299e-25
TGME49_315390	52.3654	-9.64096	0.973882	-9.89952	4.18295e-23	5.7955e-22
TGME49_315560	1260.47	-9.39434	0.851919	-11.0273	2.82311e-28	4.73692e-27
TGME49_319690	76.2164	-9.02627	0.973878	-9.26838	1.88997e-20	2.40329e-19
TGME49_320270	403.909	-9.94795	0.621312	-16.0112	1.06745e-57	4.51782e-56
TGME49_320280	85.449	-9.19542	0.927512	-9.91407	3.61603e-23	5.03463e-22
TGME49_320780	70.9467	-9.4987	0.972411	-9.7682	1.54169e-22	2.09508e-21
TGME49_321460	65.2165	-9.95872	0.967208	-10.2964	7.31747e-25	1.07885e-23
TGME49_321700	507.044	-9.26125	0.450093	-20.5763	4.47739e-94	4.00938e-92
TGME49_323310	340.826	-9.70003	0.623574	-15.5555	1.45929e-54	5.5174e-53
TGME49_305100	425.602	-8.72363	0.44375	-19.6589	4.85397e-86	3.59067e-84
TGME49_305505	22.3662	-8.41343	1.02086	-8.24152	1.70031e-16	1.95466e-15
TGME49_306342	864.03	-8.23254	0.285537	-28.8318	8.5677e-183	4.85903e-180
TGME49_306455	2902.15	-8.56686	0.317619	-26.9722	3.13453e-160	9.52337e-158
TGME49_306580	335.654	-8.03714	0.401864	-19.9997	5.54352e-89	4.44893e-87
TGME49_307590	194.466	-8.92615	0.666896	-13.3846	7.43685e-41	1.80758e-39
TGME49_309360	69.3984	-8.90946	0.94304	-9.44759	3.46705e-21	4.4756e-20
TGME49_310455	150.818	-8.51924	0.629769	-13.5276	1.0753e-41	2.6984e-40
TGME49_311375	389.489	-8.24162	0.411123	-20.0466	2.16078e-89	1.75064e-87
TGME49_312635	67.0596	-8.85152	0.930076	-9.51698	1.7829e-21	2.31913e-20
TGME49_313025	771.226	-8.52158	0.783191	-10.8806	1.42637e-27	2.3425e-26
TGME49_313050	1614.05	-8.79629	0.291767	-30.1484	1.12693e-199	9.58678e-197
TGME49_313775	146.248	-8.47838	0.653603	-12.9718	1.7691e-38	4.01326e-37
TGME49_313800	38.9844	-8.63251	0.975902	-8.84568	9.09726e-19	1.10874e-17
TGME49_313848	213.798	-8.16746	0.48651	-16.7879	2.99396e-63	1.40716e-61
TGME49_314418	70.2449	-8.01031	0.77437	-10.3443	4.44142e-25	6.60545e-24
TGME49_315090	148.001	-8.75908	0.684396	-12.7983	1.67652e-37	3.6758e-36
TGME49_315200	201.845	-8.2019	0.507524	-16.1606	9.56159e-59	4.15002e-57
TGME49_315730	428.805	-8.38733	0.922487	-9.09208	9.71613e-20	1.2191e-18
TGME49_315970	115.232	-8.15346	0.647389	-12.5944	2.26765e-36	4.82272e-35
TGME49_316190	395.788	-8.5135	1.04886	-8.11688	4.78325e-16	5.43999e-15
TGME49_316320	276.651	-8.2719	0.461786	-17.9129	9.36102e-72	5.38069e-70
TGME49_316550	337.143	-8.12928	0.412514	-19.7067	1.88973e-86	1.42265e-84
TGME49_318130	397.667	-8.86181	0.494829	-17.9088	1.0061e-71	5.7442e-70
TGME49_319970	442.902	-8.3748	0.389034	-21.5272	8.6631e-103	9.0984e-101
TGME49_321800	43.9353	-8.23044	0.943371	-8.72451	2.67343e-18	3.22594e-17
TGME49_322110	3107.89	-8.85893	0.239928	-36.9232	1.95907e-298	4.16646e-295
TGME49_322700	286.815	-8.87081	0.51884	-17.0974	1.55179e-65	7.81128e-64
TGME49_323600	22.6694	-8.43495	1.08511	-7.77335	7.6439e-15	8.40138e-14
TGME49_323700	24.0099	-8.51783	1.0676	-7.97849	1.48137e-15	1.66914e-14
TGME49_325300	71.3949	-8.94936	0.934082	-9.58092	9.61883e-22	1.26472e-20
TGME49_327600	94.5486	-8.10029	0.726287	-11.153	6.92181e-29	1.18957e-27
TGME49_301260	11.0586	-7.39703	1.10271	-6.70803	1.97271e-11	1.97666e-10
TGME49_305000	1315.45	-7.33624	0.319255	-22.9792	7.5206e-117	1.10306e-114
TGME49_305220	448.856	-7.90639	0.361045	-21.8987	2.67548e-106	2.99478e-104
TGME49_305498	103.473	-7.20429	0.545424	-13.2086	7.82598e-40	1.819e-38
TGME49_305570	262.486	-7.37948	0.376193	-19.6162	1.12432e-85	8.03744e-84
TGME49_306334	294.627	-7.78637	0.429357	-18.135	1.68851e-73	1.01156e-71
TGME49_307080	208.621	-7.23004	0.385871	-18.7369	2.47479e-78	1.57112e-76
TGME49_307840	88.654	-7.51199	0.620187	-12.1125	9.07273e-34	1.79076e-32
TGME49_309230	274.512	-7.00882	0.328554	-21.3323	5.69194e-101	5.76444e-99
TGME49_309550	16.4774	-7.38641	1.03942	-7.10627	1.19224e-12	1.24294e-11
TGME49_309840	248.444	-7.67605	0.404675	-18.9684	3.10987e-80	2.06685e-78
TGME49_310173	259.53	-7.41049	0.357702	-20.7169	2.43722e-95	2.20569e-93
TGME49_310990	182.861	-7.82934	0.502636	-15.5766	1.05023e-54	4.04267e-53
TGME49_311075	55.0427	-7.05862	0.667141	-10.5804	3.67343e-26	5.65097e-25
TGME49_311425	115.577	-7.70816	0.581602	-13.2533	4.31646e-40	1.01437e-38
TGME49_311755	289.801	-7.86895	0.470165	-16.7366	7.09759e-63	3.31754e-61
TGME49_311830	2587.34	-7.55011	0.274077	-27.5474	4.75761e-167	1.83968e-164
TGME49_313322	148.908	-7.67788	1.10999	-6.91709	4.61026e-12	4.69694e-11
TGME49_313725	288.533	-7.67271	0.401238	-19.1226	1.63772e-81	1.11457e-79
TGME49_314482	328.858	-7.94516	1.14358	-6.94764	3.71445e-12	3.8025e-11
TGME49_315340	459.628	-7.38413	0.375552	-19.6621	4.5572e-86	3.40071e-84
TGME49_315345	534.094	-7.94699	0.402062	-19.7656	5.89143e-87	4.51517e-85
TGME49_315450	474.541	-7.28843	0.307899	-23.6715	7.08704e-124	1.20579e-121
TGME49_315802	419.105	-7.39049	0.892058	-8.28476	1.18343e-16	1.36972e-15
TGME49_316380	90.7043	-7.57971	0.6102	-12.4217	1.99318e-35	4.12554e-34
TGME49_316580	180.488	-7.97024	0.598387	-13.3195	1.78222e-40	4.24687e-39
TGME49_318742	240.092	-7.64272	0.842872	-9.06747	1.21815e-19	1.52619e-18
TGME49_319680	199.195	-7.08319	1.16562	-6.07675	1.22645e-09	1.15286e-08
TGME49_319890	50.9304	-7.204	0.717863	-10.0353	1.06592e-23	1.524e-22
TGME49_319992	1911.88	-7.88969	0.290434	-27.1652	1.67604e-162	5.70321e-160
TGME49_320250	95.2048	-7.27738	0.566897	-12.8372	1.01467e-37	2.24787e-36
TGME49_321710	211.076	-7.36165	0.413942	-17.7843	9.35666e-71	5.20243e-69
TGME49_321900	827.331	-7.80788	0.261758	-29.8286	1.66124e-195	1.28474e-192
TGME49_322030	16.7672	-7.41423	1.03846	-7.1396	9.36015e-13	9.81835e-12
TGME49_323500	10.7523	-7.35702	1.10676	-6.64736	2.98392e-11	2.97587e-10
TGME49_327500	18.8088	-7.58252	1.04106	-7.28344	3.25416e-13	3.46039e-12
TGME49_328550	9.61896	-7.19878	1.17421	-6.13075	8.74655e-10	8.29508e-09
TGME49_304450	490.648	-6.22332	1.02467	-6.07348	1.25169e-09	1.17529e-08
TGME49_305130	2245.79	-6.7373	0.244634	-27.5403	5.7808e-167	2.13814e-164
TGME49_306270	60.3964	-6.95021	0.625795	-11.1062	1.17037e-28	1.99127e-27
TGME49_306570	321.525	-6.79499	0.965806	-7.03557	1.98449e-12	2.05378e-11
TGME49_307045	726.346	-6.2371	0.213905	-29.1583	6.56137e-187	3.98697e-184
TGME49_307630	103.496	-6.05783	0.966189	-6.26982	3.61457e-10	3.49026e-09
TGME49_308960	482.317	-6.15548	0.377705	-16.297	1.03583e-59	4.61353e-58
TGME49_309405	244.727	-6.51137	0.370347	-17.5818	3.39584e-69	1.80553e-67
TGME49_310690	162.564	-6.53628	0.453334	-14.4182	3.97327e-47	1.17772e-45
TGME49_310830	317.213	-6.54798	0.906008	-7.22729	4.92726e-13	5.22646e-12
TGME49_311060	7870.55	-6.28473	0.148738	-42.2538	0	0
TGME49_311420	126.37	-6.2864	0.390358	-16.1042	2.38427e-58	1.0244e-56
TGME49_313000	970.758	-6.58141	1.11621	-5.89622	3.71917e-09	3.40937e-08
TGME49_313250	239.493	-6.75158	0.325444	-20.7458	1.33854e-95	1.2244e-93
TGME49_313318	471.005	-6.98869	0.716724	-9.75088	1.82883e-22	2.4695e-21
TGME49_313677	460.152	-6.36112	0.285939	-22.2464	1.22202e-109	1.4851e-107
TGME49_313740	29.786	-6.80427	0.864246	-7.87307	3.46032e-15	3.84295e-14
TGME49_313890	1251.48	-6.07686	0.383132	-15.861	1.18008e-56	4.75779e-55
TGME49_314320	6583.32	-6.02843	0.12926	-46.6381	0	0
TGME49_315127	86.8475	-6.03116	0.433648	-13.908	5.66713e-44	1.52083e-42
TGME49_315240	322.018	-6.29741	0.710179	-8.86735	7.49089e-19	9.19552e-18
TGME49_315705	822.146	-6.92033	0.256092	-27.0229	7.9627e-161	2.50884e-158
TGME49_315962	163.11	-6.88797	0.403315	-17.0784	2.1506e-65	1.07619e-63
TGME49_316590	8.34052	-6.99253	1.20257	-5.81463	6.07668e-09	5.52289e-08
TGME49_316890	87.3263	-6.29715	0.446183	-14.1134	3.14107e-45	8.78984e-44
TGME49_319330	315.961	-6.80718	0.364366	-18.6823	6.90392e-78	4.3185e-76
TGME49_320560	11.9889	-6.3852	1.11966	-5.70279	1.17859e-08	1.05208e-07
TGME49_321390	285.713	-6.47487	0.446228	-14.5102	1.04372e-47	3.20537e-46
TGME49_321510	224.904	-6.48976	0.469187	-13.8319	1.63554e-43	4.32097e-42
TGME49_323300	5.95889	-6.50744	1.27491	-5.10423	3.32148e-07	2.67321e-06
TGME49_324100	7.17982	-6.77597	1.19107	-5.68898	1.27804e-08	1.13846e-07
TGME49_457490	32.9129	-6.54431	0.757411	-8.64037	5.60322e-18	6.7136e-17
TGME49_457510	7.60273	-6.85793	1.21728	-5.6338	1.76282e-08	1.55725e-07
TGME49_457520	6.32958	-6.59226	1.22196	-5.39484	6.85831e-08	5.79957e-07
TGME49_460230	4.71321	-6.16691	1.32243	-4.66334	3.11124e-06	2.32165e-05
TGME49_302450	3.66798	-5.80407	1.44846	-4.00707	6.14766e-05	0.000394703
TGME49_304980	2.40848	-5.19922	1.60711	-3.23513	0.00121586	0.00586391
TGME49_305160	1107.44	-5.10447	0.201665	-25.3117	2.37694e-141	6.12747e-139
TGME49_305260	3307.07	-5.89978	0.211816	-27.8533	9.83221e-171	4.64681e-168
TGME49_305790	2035.17	-5.81534	0.326264	-17.824	4.60028e-71	2.57465e-69
TGME49_306010	82.0119	-5.23475	0.417711	-12.532	4.99023e-36	1.04561e-34
TGME49_306050	95.4506	-5.75246	0.558467	-10.3005	7.01231e-25	1.03746e-23
TGME49_307060	88.1634	-5.76928	0.459158	-12.5649	3.29219e-36	6.96683e-35
TGME49_307470	3.96347	-5.91934	1.48396	-3.98887	6.63895e-05	0.000424963
TGME49_307480	248.363	-5.88214	0.288692	-20.3751	2.77952e-92	2.38842e-90
TGME49_307620	130.601	-5.80614	0.529192	-10.9717	5.2278e-28	8.68611e-27
TGME49_307780	37.5092	-5.52215	0.68865	-8.0188	1.06785e-15	1.2048e-14
TGME49_307815	3.09975	-5.56217	1.48213	-3.75282	0.000174857	0.00103804
TGME49_308965	1600.06	-5.49244	0.256613	-21.4036	1.23696e-101	1.28328e-99
TGME49_309030	363.139	-5.46514	0.397941	-13.7335	6.39279e-43	1.65299e-41
TGME49_309420	7447.82	-5.07125	0.258807	-19.5947	1.7163e-85	1.21671e-83
TGME49_309530	83.4335	-5.63824	0.441326	-12.7757	2.24242e-37	4.89135e-36
TGME49_310340	25.3138	-5.25728	0.833353	-6.30859	2.81582e-10	2.73138e-09
TGME49_311370	69.3885	-5.26608	0.491581	-10.7125	8.89036e-27	1.40577e-25
TGME49_313220	121.647	-5.60801	0.538014	-10.4235	1.93603e-25	2.89962e-24
TGME49_313650	572.677	-5.82272	0.415978	-13.9977	1.61094e-44	4.39239e-43
TGME49_313840	397.209	-5.69793	0.239149	-23.8259	1.7999e-125	3.32864e-123
TGME49_314055	115.664	-5.10163	0.471992	-10.8087	3.12966e-27	5.0234e-26
TGME49_314770	2005.73	-5.15004	0.223198	-23.0739	8.46461e-118	1.26331e-115
TGME49_315100	385.286	-5.80692	0.791008	-7.34117	2.11741e-13	2.26292e-12
TGME49_318220	231.374	-5.73499	0.39272	-14.6032	2.67776e-48	8.40581e-47
TGME49_318240	156.99	-5.55805	0.416271	-13.352	1.15332e-40	2.78729e-39
TGME49_320240	16.8144	-5.02439	0.830468	-6.05007	1.44786e-09	1.355e-08
TGME49_321270	2.57537	-5.29412	1.64017	-3.22778	0.00124755	0.00598921
TGME49_322400	251.036	-5.8058	0.264961	-21.9119	2.00205e-106	2.27086e-104
TGME49_322500	244.811	-5.87171	0.311489	-18.8504	2.91428e-79	1.86405e-77
TGME49_324000	2.87587	-5.45219	1.60049	-3.40657	0.000657851	0.00342284
TGME49_324200	3.71502	-5.82563	1.43335	-4.06434	4.81692e-05	0.000314486
TGME49_329710	3.60323	-5.17607	1.47577	-3.50736	0.000452576	0.00246374
TGME49_457480	19.7944	-5.56031	0.773688	-7.18677	6.63438e-13	7.02847e-12
TGME49_457580	31.0818	-5.27848	0.682588	-7.73304	1.05004e-14	1.15112e-13
TogoCp26	3.22631	-5.62026	1.46069	-3.84769	0.000119239	0.000726621
TGME49_204460	6.03681	-4.86863	1.4007	-3.47586	0.000509213	0.00274169
TGME49_212075	3.16307	-4.95888	1.58121	-3.13612	0.00171198	0.00786809
TGME49_219218	66.0256	-4.49623	0.418918	-10.733	7.12791e-27	1.12918e-25
TGME49_219828	11.7261	-4.13897	1.07545	-3.8486	0.000118797	0.000724969
TGME49_257970	14.4141	-4.17292	0.951707	-4.38467	1.16164e-05	8.16702e-05
TGME49_266600	5.63538	-4.16998	1.31168	-3.17912	0.00147722	0.0069193
TGME49_269310	254.405	-4.50625	0.948517	-4.75083	2.0258e-06	1.54422e-05
TGME49_287240	13.5018	-4.05099	0.840492	-4.81978	1.43718e-06	1.10744e-05
TGME49_294320	25.5331	-4.37996	0.901181	-4.86024	1.17243e-06	9.0754e-06
TGME49_301240	82.3823	-4.70773	0.470991	-9.99537	1.59691e-23	2.26794e-22
TGME49_301330	27.6398	-4.29134	0.554105	-7.74463	9.58578e-15	1.05221e-13
TGME49_305485	6.10841	-4.47871	1.14386	-3.91542	9.02461e-05	0.000563674
TGME49_305635	361.145	-4.63819	0.34405	-13.4812	2.01904e-41	4.99302e-40
TGME49_305920	4867.4	-4.9098	0.159419	-30.798	2.78353e-208	2.95994e-205
TGME49_306035	26.7425	-4.73431	0.874345	-5.4147	6.13931e-08	5.21229e-07
TGME49_306692	125.327	-4.50283	0.300656	-14.9767	1.04299e-50	3.53496e-49
TGME49_306880	29.1621	-4.39036	0.624392	-7.03142	2.04438e-12	2.11063e-11
TGME49_307015	96.8493	-4.91594	0.45702	-10.7565	5.52236e-27	8.79752e-26
TGME49_307050	98.7922	-4.64367	0.392738	-11.8238	2.93935e-32	5.53209e-31
TGME49_307790	482.939	-4.61724	0.184493	-25.0266	3.13602e-138	7.41059e-136
TGME49_309352	88.2045	-4.81031	0.358658	-13.412	5.14553e-41	1.25785e-39
TGME49_309865	310.252	-4.00546	0.27232	-14.7086	5.67389e-49	1.82143e-47
TGME49_310020	768.508	-4.92317	0.342872	-14.3586	9.40727e-47	2.75009e-45
TGME49_310060	3306.8	-4.5254	0.195688	-23.1255	2.56271e-118	3.89303e-116
TGME49_310177	659.656	-4.88195	0.421311	-11.5875	4.76724e-31	8.74028e-30
TGME49_310410	1395.22	-4.28207	0.318248	-13.4551	2.87309e-41	7.06398e-40
TGME49_310480	224.736	-4.53321	0.945658	-4.79371	1.63728e-06	1.2548e-05
TGME49_310580	76.7353	-4.74331	0.444987	-10.6594	1.57567e-26	2.46402e-25
TGME49_311490	351.28	-4.13336	0.1826	-22.6361	1.91108e-113	2.62219e-111
TGME49_311640	265.337	-4.85088	0.251774	-19.2668	1.02137e-82	7.00712e-81
TGME49_311815	91.4983	-4.90324	0.336555	-14.5689	4.42717e-48	1.37956e-46
TGME49_312435	94.1797	-4.26098	0.330181	-12.905	4.2192e-38	9.49542e-37
TGME49_313190	2967.29	-4.80858	0.190426	-25.2518	1.08307e-140	2.70991e-138
TGME49_313210	569.615	-4.9961	0.341435	-14.6327	1.73866e-48	5.47806e-47
TGME49_313235	20.1516	-4.94422	0.907008	-5.45113	5.00508e-08	4.29216e-07
TGME49_313277	698.306	-4.19999	0.185882	-22.5949	4.85998e-113	6.56251e-111
TGME49_313305	31.4042	-4.47555	0.851829	-5.25405	1.48794e-07	1.22063e-06
TGME49_313385	554.771	-4.01949	0.223119	-18.015	1.4847e-72	8.77107e-71
TGME49_313418	2210.72	-4.10988	0.139065	-29.5537	5.87822e-192	3.84662e-189
TGME49_313450	1021.35	-4.62341	0.205947	-22.4495	1.2941e-111	1.66801e-109
TGME49_313710	2005.51	-4.20266	0.194802	-21.574	3.14994e-103	3.39196e-101
TGME49_314267	482.752	-4.81474	0.204735	-23.5169	2.73652e-122	4.47684e-120
TGME49_314487	16.8025	-4.58737	0.718214	-6.3872	1.68956e-10	1.64452e-09
TGME49_314750	3523.36	-4.4987	0.208752	-21.5504	5.25006e-103	5.58278e-101
TGME49_315400	2.81613	-4.80507	1.51151	-3.17899	0.00147788	0.0069193
TGME49_315465	162.919	-4.15628	0.239986	-17.3188	3.39085e-67	1.73771e-65
TGME49_315520	136.088	-4.19838	0.30184	-13.9093	5.56333e-44	1.4977e-42
TGME49_315715	80.6252	-4.62764	0.389888	-11.8691	1.71223e-32	3.2586e-31
TGME49_315900	1573.18	-4.34969	0.264681	-16.4337	1.09734e-60	4.98084e-59
TGME49_316290	197.424	-4.56739	0.287703	-15.8754	9.38577e-57	3.82032e-55
TGME49_316560	634.97	-4.85075	1.05356	-4.60416	4.1414e-06	3.06622e-05
TGME49_316610	2669.28	-4.32676	0.146204	-29.5939	1.79136e-192	1.26992e-189
TGME49_316635	612.652	-4.21264	0.315068	-13.3706	8.98271e-41	2.17709e-39
TGME49_318675	436.403	-4.30841	0.685018	-6.28948	3.18528e-10	3.08272e-09
TGME49_318738	27.6709	-4.76556	0.53763	-8.86402	7.71828e-19	9.46101e-18
TGME49_319090	236.082	-4.03759	0.217452	-18.5678	5.85892e-77	3.56013e-75
TGME49_319630	130.295	-4.67991	0.412912	-11.3339	8.91293e-30	1.58624e-28
TGME49_320410	75.9124	-4.05563	0.494099	-8.20812	2.24675e-16	2.56896e-15
TGME49_320430	8956.85	-4.4588	0.195914	-22.7589	1.17071e-114	1.65987e-112
TGME49_320470	1759.78	-4.57137	0.226332	-20.1977	1.02635e-90	8.55998e-89
TGME49_320540	35.891	-4.57996	0.488114	-9.38297	6.41382e-21	8.24205e-20
TGME49_320730	77.6213	-4.11411	0.321172	-12.8097	1.44758e-37	3.1903e-36
TGME49_320750	3734.01	-4.48686	0.31363	-14.3062	2.00067e-46	5.74989e-45
TGME49_322000	826.686	-4.58373	0.254629	-18.0016	1.89334e-72	1.1108e-70
TGME49_323020	150.13	-4.4067	0.433919	-10.1556	3.12916e-24	4.51949e-23
TGME49_325500	7.72487	-4.83357	1.10724	-4.36544	1.26868e-05	8.89018e-05
TGME49_457500	13.4764	-4.80915	0.851192	-5.6499	1.60546e-08	1.42267e-07
TGME49_457540	19.5927	-4.13382	0.58786	-7.03198	2.03624e-12	2.10477e-11
TGME49_202090	5.13995	-3.93243	1.24462	-3.15954	0.00158019	0.00732171
TGME49_210682	64.3443	-3.55433	0.661057	-5.37673	7.58497e-08	6.40132e-07
TGME49_211370	14.6892	-3.43255	0.781585	-4.39178	1.12426e-05	7.91726e-05
TGME49_215540	27.9706	-3.53336	0.673646	-5.24513	1.5617e-07	1.27744e-06
TGME49_220650	108.851	-3.81306	0.36431	-10.4665	1.23083e-25	1.85322e-24
TGME49_224760	34.0099	-3.92531	0.730982	-5.36991	7.87767e-08	6.62862e-07
TGME49_225028	14.9277	-3.26671	0.913251	-3.57702	0.000347539	0.00193743
TGME49_240295	27.1909	-3.26221	0.524751	-6.21668	5.07797e-10	4.88621e-09
TGME49_249290	61.859	-3.63605	0.661922	-5.49317	3.94782e-08	3.42346e-07
TGME49_255460	19.049	-3.16546	0.742975	-4.26053	2.03947e-05	0.000139917
TGME49_257945	30.9324	-3.30345	0.441547	-7.48154	7.34572e-14	7.95038e-13
TGME49_262800	9.31449	-3.78749	1.17272	-3.22966	0.00123937	0.00596342
TGME49_268970	125.117	-3.15795	0.554472	-5.69542	1.23068e-08	1.09742e-07
TGME49_271310	17.2471	-3.00354	0.65516	-4.58444	4.55197e-06	3.34979e-05
TGME49_274170	26.7836	-3.54625	0.7588	-4.6735	2.96116e-06	2.21748e-05
TGME49_282230	6.36009	-3.10409	0.934131	-3.32297	0.000890633	0.00446208
TGME49_284615	7.68696	-3.24864	0.959835	-3.38458	0.000712875	0.00366874
TGME49_285400	7.71346	-3.47259	1.1107	-3.1265	0.00176899	0.00809076
TGME49_287235	25.403	-3.56777	0.706669	-5.04872	4.44776e-07	3.52958e-06
TGME49_287430	145.015	-3.65226	0.289197	-12.629	1.46188e-36	3.13254e-35
TGME49_295020	13.416	-3.1854	0.773302	-4.11922	3.80156e-05	0.000251281
TGME49_296020	9.61299	-3.33762	1.05295	-3.16977	0.0015256	0.00710361
TGME49_296340	75.9428	-3.62239	0.317369	-11.4138	3.56738e-30	6.389e-29
TGME49_298820	25.0446	-3.11805	0.50955	-6.11922	9.40354e-10	8.88844e-09
TGME49_300300	103.401	-3.14173	0.576402	-5.45059	5.02027e-08	4.30085e-07
TGME49_301470	108.467	-3.50206	0.412393	-8.49206	2.03e-17	2.40184e-16
TGME49_305620	1455.48	-3.04955	0.328631	-9.27957	1.70161e-20	2.167e-19
TGME49_305800	1188.55	-3.14064	0.289844	-10.8356	2.33371e-27	3.76714e-26
TGME49_306450	198.983	-3.1887	0.328899	-9.69507	3.16413e-22	4.23894e-21
TGME49_306680	525.676	-3.35979	0.167142	-20.1014	7.1749e-90	5.86893e-88
TGME49_306688	466.738	-3.30969	0.168642	-19.6255	9.35953e-86	6.74759e-84
TGME49_307030	224.86	-3.32604	0.295328	-11.2622	2.01648e-29	3.55159e-28
TGME49_307640	28.2702	-3.82763	0.496509	-7.70908	1.26724e-14	1.38744e-13
TGME49_308820	399.583	-3.34491	0.220201	-15.1903	4.10105e-52	1.44164e-50
TGME49_308830	587.78	-3.00998	0.178494	-16.8632	8.39249e-64	4.01095e-62
TGME49_309195	913.076	-3.62483	0.167531	-21.6368	8.10042e-104	8.83465e-102
TGME49_309930	1827.36	-3.13029	0.325336	-9.62171	6.47481e-22	8.56628e-21
TGME49_309960	6238.15	-3.98766	0.279451	-14.2696	3.38493e-46	9.59853e-45
TGME49_310005	1381.5	-3.88425	0.177131	-21.9287	1.38258e-106	1.58941e-104
TGME49_310160	363.906	-3.80972	0.240614	-15.8333	1.83334e-56	7.35673e-55
TGME49_310510	493.944	-3.16376	0.274668	-11.5185	1.06462e-30	1.93108e-29
TGME49_311155	325.203	-3.12221	0.185567	-16.8253	1.59379e-63	7.53242e-62
TGME49_311300	644.754	-3.10448	0.206782	-15.0133	6.01208e-51	2.06229e-49
TGME49_311710	56.5574	-3.9794	0.725866	-5.48228	4.19873e-08	3.62994e-07
TGME49_311730	643.798	-3.63706	0.309481	-11.7521	6.88515e-32	1.28166e-30
TGME49_312075	319.873	-3.67458	0.31942	-11.5039	1.2609e-30	2.27738e-29
TGME49_312120	55.2062	-3.72009	0.346168	-10.7465	6.15633e-27	9.78914e-26
TGME49_312350	743.086	-3.77816	0.214872	-17.5833	3.30656e-69	1.76911e-67
TGME49_312390	2740.96	-3.66435	0.184826	-19.8259	1.77823e-87	1.37522e-85
TGME49_312930	502.794	-3.14616	0.678975	-4.6337	3.59189e-06	2.67333e-05
TGME49_312970	252.434	-3.94589	0.51782	-7.62019	2.53295e-14	2.76608e-13
TGME49_313273	956.66	-3.47318	0.144127	-24.098	2.62261e-128	5.1885e-126
TGME49_313660	1184.93	-3.19229	0.343906	-9.28245	1.65626e-20	2.11241e-19
TGME49_313670	5405.64	-3.78528	0.168193	-22.5056	3.65743e-112	4.86153e-110
TGME49_313940	417.896	-3.75556	1.17658	-3.19194	0.00141321	0.0066542
TGME49_314042	1050	-3.24381	0.185645	-17.4732	2.2935e-68	1.18968e-66
TGME49_314330	722.688	-3.2157	0.157062	-20.4741	3.66674e-93	3.21577e-91
TGME49_314362	116.457	-3.45169	0.377059	-9.15425	5.47368e-20	6.88825e-19
TGME49_314560	552.824	-3.10534	0.290386	-10.6938	1.08777e-26	1.71364e-25
TGME49_314885	175.979	-3.82552	0.261226	-14.6445	1.46078e-48	4.63689e-47
TGME49_315110	2209.66	-3.09731	0.313549	-9.87823	5.17378e-23	7.14502e-22
TGME49_315330	60.3238	-3.47443	0.325299	-10.6807	1.25284e-26	1.9664e-25
TGME49_315570	169.2	-3.09935	0.226052	-13.7108	8.74909e-43	2.2486e-41
TGME49_315798	37.316	-3.76652	0.528692	-7.12422	1.04672e-12	1.09392e-11
TGME49_315845	22.6226	-3.50391	0.725544	-4.82936	1.36971e-06	1.0564e-05
TGME49_316120	176.391	-3.05674	0.216735	-14.1036	3.61038e-45	1.00371e-43
TGME49_316370	133.307	-3.78121	0.269324	-14.0396	8.91728e-45	2.44708e-43
TGME49_316650	1866.31	-3.39002	0.286035	-11.8518	2.1066e-32	3.99128e-31
TGME49_316710	5425.8	-3.48395	0.317169	-10.9845	4.53742e-28	7.55378e-27
TGME49_318120	174.177	-3.19938	0.468379	-6.83076	8.44654e-12	8.54397e-11
TGME49_318490	406.288	-3.21886	0.238417	-13.501	1.54346e-41	3.83924e-40
TGME49_318540	5.99665	-3.05786	0.915711	-3.33933	0.000839815	0.00423241
TGME49_319695	230.783	-3.90913	0.300808	-12.9954	1.29924e-38	2.96318e-37
TGME49_319710	2687.27	-3.58201	0.249397	-14.3626	8.87669e-47	2.60393e-45
TGME49_319720	900.803	-3.32344	0.34057	-9.75846	1.69707e-22	2.29523e-21
TGME49_319960	160.027	-3.51042	0.219087	-16.0229	8.83649e-58	3.7586e-56
TGME49_319988	5.35494	-3.89854	1.03169	-3.77878	0.000157596	0.000945466
TGME49_320105	415.868	-3.30158	0.292098	-11.303	1.26864e-29	2.2531e-28
TGME49_320150	376.105	-3.02507	0.256277	-11.8039	3.72655e-32	6.98276e-31
TGME49_320460	2247.93	-3.87819	0.156029	-24.8555	2.25454e-136	5.18361e-134
TGME49_320500	179.652	-3.04584	0.975328	-3.12288	0.00179089	0.00817771
TGME49_321430	358.345	-3.05397	0.210353	-14.5183	9.28339e-48	2.86137e-46
TGME49_321490	87.6515	-3.05096	0.572061	-5.33328	9.64531e-08	8.0365e-07
TGME49_322100	24.1477	-3.84971	0.623515	-6.17421	6.6497e-10	6.32762e-09
TGME49_323000	1480.16	-3.96727	0.189872	-20.8944	6.0158e-97	5.62379e-95
TGME49_329500	11.3625	-3.54676	0.7021	-5.05165	4.38015e-07	3.47918e-06
TGME49_201850	18.9396	-2.83439	0.62046	-4.5682	4.9192e-06	3.59825e-05
TGME49_202020	35.0095	-2.87158	0.613072	-4.68391	2.81452e-06	2.11138e-05
TGME49_203230	23.0656	-2.77638	0.789356	-3.51727	0.00043601	0.00238224
TGME49_203570	19.4049	-2.93879	0.942009	-3.1197	0.00181033	0.00825321
TGME49_203682	26.0066	-2.36948	0.693269	-3.41783	0.000631223	0.00329639
TGME49_203685	26.54	-2.7062	0.726041	-3.72734	0.000193513	0.0011361
TGME49_203688	28.2474	-2.83379	0.720882	-3.931	8.45917e-05	0.000530694
TGME49_204050	20876.5	-2.02952	0.443486	-4.5763	4.73276e-06	3.46485e-05
TGME49_205050	174.098	-2.05383	0.438435	-4.68445	2.80711e-06	2.10768e-05
TGME49_206650	29.9664	-2.63438	0.609714	-4.32068	1.5555e-05	0.000107846
TGME49_207865	74.02	-2.24287	0.494024	-4.54	5.62548e-06	4.10428e-05
TGME49_208020	102.37	-2.68312	0.595913	-4.50255	6.71438e-06	4.85707e-05
TGME49_210478	37.1994	-2.18659	0.446541	-4.89673	9.74427e-07	7.59803e-06
TGME49_213480	44.892	-2.55377	0.629701	-4.05553	5.00215e-05	0.000325082
TGME49_213850	10.8001	-2.87802	0.862116	-3.33832	0.00084286	0.00424524
TGME49_217170	13.0179	-2.34617	0.733221	-3.19981	0.00137516	0.00649196
TGME49_217930	23.51	-2.22281	0.656803	-3.38428	0.000713642	0.00367047
TGME49_219610	62.5407	-2.59348	0.36397	-7.12553	1.03677e-12	1.08485e-11
TGME49_220340	25.1445	-2.46324	0.672382	-3.66346	0.000248833	0.00142739
TGME49_223258	55.2702	-2.79903	0.550116	-5.08807	3.61731e-07	2.8976e-06
TGME49_223550	184.312	-2.01856	0.459091	-4.39686	1.09827e-05	7.75997e-05
TGME49_226532	65.9613	-2.02462	0.661163	-3.06222	0.00219705	0.00980091
TGME49_226925	29.1182	-2.35864	0.580883	-4.06043	4.8982e-05	0.000318814
TGME49_231125	20.6898	-2.48462	0.62937	-3.94779	7.88761e-05	0.000497774
TGME49_231470	61.1107	-2.10043	0.393884	-5.3326	9.68174e-08	8.05896e-07
TGME49_233065	10.9343	-2.60261	0.809632	-3.21456	0.00130647	0.00622245
TGME49_233153	50.8241	-2.43122	0.439048	-5.53747	3.06867e-08	2.67197e-07
TGME49_236595	9.04123	-2.85639	0.907221	-3.14851	0.00164107	0.00757081
TGME49_238210	17.9119	-2.57218	0.838184	-3.06875	0.00214955	0.00960411
TGME49_239260	120.636	-2.80307	0.478532	-5.85765	4.69468e-09	4.28975e-08
TGME49_239510	79.6469	-2.23196	0.283362	-7.87669	3.36171e-15	3.73831e-14
TGME49_240290	54.2803	-2.34249	0.481901	-4.86093	1.16835e-06	9.05202e-06
TGME49_242750	31.1383	-2.44283	0.547522	-4.46161	8.13469e-06	5.83489e-05
TGME49_243330	17.1747	-2.74052	0.708928	-3.86572	0.000110761	0.000680814
TGME49_243382	47.9246	-2.54925	0.61682	-4.1329	3.58222e-05	0.000237785
TGME49_246760	255.976	-2.18708	0.34953	-6.2572	3.91952e-10	3.77615e-09
TGME49_248330	46.3971	-2.14775	0.599818	-3.58067	0.000342718	0.00191343
TGME49_248590	65.648	-2.74564	0.69572	-3.94647	7.93134e-05	0.000499422
TGME49_250100	3083.45	-2.26487	0.435897	-5.19588	2.03748e-07	1.65548e-06
TGME49_251857	8.90521	-2.26008	0.672866	-3.35889	0.000782571	0.0039769
TGME49_253755	42.1986	-2.06282	0.379292	-5.43861	5.3697e-08	4.58635e-07
TGME49_253760	51.4445	-2.66928	0.501821	-5.31919	1.0423e-07	8.65902e-07
TGME49_256965	14.1587	-2.26644	0.68507	-3.30833	0.000938534	0.00466089
TGME49_257720	23.0735	-2.8863	0.767435	-3.76097	0.000169259	0.00100832
TGME49_266480	82.3032	-2.05191	0.383306	-5.35317	8.64253e-08	7.23642e-07
TGME49_268985	137.122	-2.19364	0.431696	-5.08145	3.74567e-07	2.98916e-06
TGME49_269600	105.898	-2.78413	0.508943	-5.47042	4.4898e-08	3.86978e-07
TGME49_270210	134.894	-2.58532	0.481495	-5.36935	7.90212e-08	6.64262e-07
TGME49_270850	15.4982	-2.95926	0.582214	-5.08277	3.71977e-07	2.97407e-06
TGME49_272440	25.2972	-2.89185	0.877417	-3.29587	0.000981189	0.00484444
TGME49_272890	16.3105	-2.27859	0.678314	-3.35919	0.000781706	0.00397488
TGME49_274040	29.0625	-2.17249	0.626953	-3.46516	0.000529918	0.00282989
TGME49_276980	77.2164	-2.59207	0.498573	-5.19897	2.00393e-07	1.62978e-06
TGME49_284598	141.227	-2.60917	0.323883	-8.05592	7.88861e-16	8.91214e-15
TGME49_284602	9.95249	-2.93122	0.710113	-4.12782	3.66224e-05	0.000242827
TGME49_285445	20.8718	-2.27406	0.691753	-3.28739	0.0010112	0.00497638
TGME49_286000	170.076	-2.2651	0.459618	-4.92824	8.29747e-07	6.47584e-06
TGME49_286460	396.505	-2.62637	0.479898	-5.47277	4.4305e-08	3.82254e-07
TGME49_286670	53.8165	-2.14562	0.459373	-4.67076	3.0009e-06	2.24329e-05
TGME49_287440	250.013	-2.63812	0.268251	-9.83453	7.99396e-23	1.09508e-21
TGME49_287450	58.0043	-2.04791	0.32991	-6.20749	5.3838e-10	5.15766e-09
TGME49_287460	108.13	-2.62421	0.320742	-8.18168	2.79913e-16	3.19627e-15
TGME49_288455	17.4222	-2.40729	0.729449	-3.30015	0.000966339	0.00478223
TGME49_290000	77.9549	-2.53432	0.447819	-5.65926	1.52025e-08	1.34857e-07
TGME49_291070	33.2482	-2.29503	0.647965	-3.5419	0.00039726	0.00218737
TGME49_292375	218.893	-2.81565	0.28259	-9.96373	2.19653e-23	3.09368e-22
TGME49_292390	14.9866	-2.77337	0.520218	-5.33117	9.75803e-08	8.11452e-07
TGME49_294410	34.1919	-2.20155	0.619069	-3.55622	0.000376226	0.00208369
TGME49_294820	58.5474	-2.07629	0.39547	-5.25017	1.51956e-07	1.24537e-06
TGME49_295015	10.399	-2.55576	0.770269	-3.31801	0.000906604	0.00452876
TGME49_295720	122.365	-2.36798	0.531956	-4.45145	8.52928e-06	6.09736e-05
TGME49_301370	131.361	-2.21052	0.411542	-5.37131	7.8167e-08	6.58383e-07
TGME49_301430	899.317	-2.71143	0.185087	-14.6495	1.3574e-48	4.32488e-47
TGME49_301690	606.781	-2.10816	0.187407	-11.2491	2.34011e-29	4.09615e-28
TGME49_304520	2593.81	-2.52347	0.254333	-9.92192	3.34251e-23	4.66143e-22
TGME49_305020	1264.73	-2.32084	0.180778	-12.8381	1.00367e-37	2.22931e-36
TGME49_305190	1628.69	-2.15294	0.141092	-15.2592	1.43084e-52	5.11437e-51
TGME49_305315	181.916	-2.16247	0.191999	-11.2629	1.99989e-29	3.52967e-28
TGME49_305530	104.976	-2.23804	0.42152	-5.30945	1.09955e-07	9.10795e-07
TGME49_305610	398.661	-2.2157	0.13849	-15.999	1.29919e-57	5.47138e-56
TGME49_305760	485.762	-2.11602	0.142615	-14.8372	8.41789e-50	2.77562e-48
TGME49_305840	404.317	-2.43664	0.186976	-13.0319	8.06252e-39	1.84376e-37
TGME49_306070	102.885	-2.37846	0.391763	-6.07118	1.26971e-09	1.19089e-08
TGME49_306250	669.658	-2.15135	0.159379	-13.4983	1.59971e-41	3.96756e-40
TGME49_306338	245.019	-2.41327	0.173721	-13.8916	7.11989e-44	1.89871e-42
TGME49_306430	3200.33	-2.84575	0.20464	-13.9062	5.81224e-44	1.55487e-42
TGME49_306710	223.219	-2.81749	0.282169	-9.9851	1.77131e-23	2.50725e-22
TGME49_306990	214.718	-2.09683	0.179702	-11.6684	1.84937e-31	3.42013e-30
TGME49_307603	9.1378	-2.8459	0.757269	-3.75811	0.000171201	0.00101918
TGME49_308930	1273.07	-2.921	0.189482	-15.4157	1.2842e-53	4.70891e-52
TGME49_308945	206.857	-2.44091	0.192252	-12.6964	6.1926e-37	1.33707e-35
TGME49_309020	412.319	-2.7547	0.280963	-9.80451	1.07671e-22	1.46553e-21
TGME49_309180	189.065	-2.52791	0.249754	-10.1216	4.43079e-24	6.37778e-23
TGME49_309300	13.7041	-2.52517	0.750274	-3.36566	0.000763614	0.00389219
TGME49_310070	3157.18	-2.49997	0.211304	-11.8311	2.69492e-32	5.08331e-31
TGME49_310210	2199.12	-2.43061	0.275205	-8.83201	1.0281e-18	1.25123e-17
TGME49_310250	1014.58	-2.70664	0.173448	-15.6049	6.73746e-55	2.61715e-53
TGME49_310310	676.671	-2.18232	0.172782	-12.6305	1.43438e-36	3.08138e-35
TGME49_310710	938.4	-2.30542	0.29315	-7.86429	3.71211e-15	4.10649e-14
TGME49_310740	625.599	-2.07333	0.40227	-5.15407	2.54888e-07	2.0612e-06
TGME49_310910	1617.33	-2.68331	0.19594	-13.6945	1.09464e-42	2.79642e-41
TGME49_311070	3068.73	-2.30695	0.188317	-12.2503	1.67315e-34	3.37287e-33
TGME49_311270	635.315	-2.7969	0.155888	-17.9417	5.56883e-72	3.24479e-70
TGME49_311320	375.787	-2.10059	0.218507	-9.61337	7.02118e-22	9.26034e-21
TGME49_311410	1330.31	-2.71542	0.178033	-15.2523	1.58951e-52	5.65772e-51
TGME49_311625	2166.1	-2.26695	0.16756	-13.5292	1.05171e-41	2.64702e-40
TGME49_312110	5973.63	-2.85515	0.194163	-14.7049	5.9966e-49	1.91778e-47
TGME49_312310	1173.21	-2.91589	0.154588	-18.8624	2.32508e-79	1.49844e-77
TGME49_312360	469.765	-2.12967	0.192692	-11.0522	2.13856e-28	3.60252e-27
TGME49_313480	1219.59	-2.08887	0.228868	-9.12696	7.04496e-20	8.8525e-19
TGME49_313673	519.825	-2.26831	0.151522	-14.9702	1.15005e-50	3.88233e-49
TGME49_313700	625.71	-2.01608	0.182433	-11.0511	2.16555e-28	3.64077e-27
TGME49_313852	158.967	-2.95485	0.290647	-10.1665	2.79898e-24	4.05637e-23
TGME49_313950	108.741	-2.7153	0.303984	-8.93235	4.1705e-19	5.14927e-18
TGME49_313980	449.317	-2.97063	0.200873	-14.7886	1.73489e-49	5.67642e-48
TGME49_314350	45.9257	-2.50604	0.377588	-6.63698	3.20183e-11	3.18946e-10
TGME49_314358	125.706	-2.75009	0.246779	-11.1439	7.66546e-29	1.31472e-27
TGME49_314460	448.81	-2.39586	0.200533	-11.9475	6.69342e-33	1.28535e-31
TGME49_314470	769.263	-2.29171	0.183118	-12.5149	6.18624e-36	1.29303e-34
TGME49_314850	3283.74	-2.71642	0.18358	-14.7969	1.53321e-49	5.03592e-48
TGME49_314955	468.387	-2.17288	0.204754	-10.6121	2.61762e-26	4.06353e-25
TGME49_315170	594.154	-2.279	0.204323	-11.1539	6.85416e-29	1.18033e-27
TGME49_315230	286.082	-2.16304	0.219741	-9.84358	7.30644e-23	1.00413e-21
TGME49_315260	541.331	-2.62287	0.178112	-14.7259	4.39291e-49	1.41555e-47
TGME49_315590	2201.07	-2.97937	0.219286	-13.5867	4.80172e-42	1.21211e-40
TGME49_316540	3521.24	-2.47516	0.259112	-9.55248	1.26623e-21	1.65721e-20
TGME49_316670	148.242	-2.88092	0.267452	-10.7717	4.68208e-27	7.48693e-26
TGME49_317705	65.3816	-2.79488	0.33802	-8.26838	1.35789e-16	1.56525e-15
TGME49_318190	1038.05	-2.28793	0.205568	-11.1298	8.98199e-29	1.53433e-27
TGME49_318290	1157.42	-2.72642	0.190015	-14.3484	1.08971e-46	3.17472e-45
TGME49_318320	1139.45	-2.41037	0.248953	-9.682	3.59616e-22	4.8026e-21
TGME49_318550	974.415	-2.95021	0.197237	-14.9577	1.38797e-50	4.667e-49
TGME49_318690	727.298	-2.92887	0.155055	-18.8893	1.39795e-79	9.14799e-78
TGME49_318730	1841.07	-2.18519	0.25762	-8.48219	2.20994e-17	2.60748e-16
TGME49_319360	213.619	-2.97136	0.288509	-10.299	7.11814e-25	1.05128e-23
TGME49_319540	921.792	-2.64013	0.180955	-14.59	3.25334e-48	1.0175e-46
TGME49_319930	2731.44	-2.74651	0.282231	-9.73141	2.21497e-22	2.98618e-21
TGME49_320190	190.064	-2.21871	0.320122	-6.93082	4.18416e-12	4.2782e-11
TGME49_320530	200.769	-2.38148	0.319903	-7.44438	9.74003e-14	1.05017e-12
TGME49_200130	32.3972	-1.81246	0.401692	-4.51206	6.42005e-06	4.65208e-05
TGME49_200700	81.6227	-1.12868	0.277133	-4.07271	4.64699e-05	0.000304326
TGME49_201690	224.005	-1.15928	0.323443	-3.58419	0.000338132	0.00189243
TGME49_201780	19326.6	-1.0051	0.264901	-3.79425	0.000148089	0.000890312
TGME49_202255	122.086	-1.26902	0.301915	-4.20324	2.63123e-05	0.000177228
TGME49_202430	206.059	-1.61517	0.351831	-4.59076	4.4164e-06	3.25566e-05
TGME49_203060	1715.96	-1.00782	0.281317	-3.58251	0.000340313	0.00190213
TGME49_203310	31983.7	-1.18382	0.214598	-5.51644	3.45932e-08	3.00597e-07
TGME49_204070	1254.66	-1.2891	0.301942	-4.26935	1.96047e-05	0.000134715
TGME49_204440	217.002	-1.63259	0.277714	-5.87867	4.13577e-09	3.78312e-08
TGME49_205500	1158.18	-1.01647	0.303727	-3.34665	0.000817947	0.00413691
TGME49_205520	40.7326	-1.97202	0.620305	-3.17911	0.00147729	0.0069193
TGME49_205540	915.813	-1.10652	0.270387	-4.09236	4.27013e-05	0.000280944
TGME49_205680	1841.43	-1.86432	0.596213	-3.12694	0.00176637	0.00808312
TGME49_206660	18.0892	-1.99715	0.653441	-3.05636	0.00224046	0.00995798
TGME49_207400	5120.59	-1.09171	0.319373	-3.41829	0.00063015	0.00329281
TGME49_207600	267.205	-1.90064	0.347657	-5.46698	4.57767e-08	3.94152e-07
TGME49_207930	579.559	-1.2021	0.292989	-4.10287	4.08056e-05	0.000268679
TGME49_208430	303.339	-1.12077	0.236951	-4.72995	2.2457e-06	1.70573e-05
TGME49_208450	4488.99	-1.9931	0.344179	-5.79089	7.00143e-09	6.34304e-08
TGME49_210482	16.7252	-1.95028	0.58965	-3.30751	0.000941284	0.00467182
TGME49_211630	4245.75	-1.28487	0.29375	-4.37402	1.21981e-05	8.5618e-05
TGME49_212160	143.372	-1.40673	0.39357	-3.57428	0.000351187	0.0019552
TGME49_213020	494.389	-1.12973	0.22672	-4.98291	6.26337e-07	4.94731e-06
TGME49_213050	4223.74	-1.65618	0.30436	-5.44151	5.28304e-08	4.51686e-07
TGME49_213255	403.965	-1.6597	0.456955	-3.63209	0.000281138	0.00159763
TGME49_213280	4535.96	-1.70367	0.292534	-5.82385	5.75081e-09	5.23231e-08
TGME49_213460	110.41	-1.51164	0.407195	-3.71233	0.000205361	0.00119822
TGME49_213635	525.44	-1.38336	0.301154	-4.59354	4.35797e-06	3.21816e-05
TGME49_213720	91.1877	-1.43303	0.401027	-3.5734	0.000352369	0.00195922
TGME49_213780	245.312	-1.15483	0.28311	-4.07908	4.52135e-05	0.000296326
TGME49_214410	2728.87	-1.58695	0.397987	-3.98744	6.67893e-05	0.000426879
TGME49_214440	4742.34	-1.16685	0.254249	-4.5894	4.44516e-06	3.27403e-05
TGME49_214575	460.496	-1.25608	0.329775	-3.80889	0.000139591	0.000841228
TGME49_214940	16551.4	-1.02837	0.283568	-3.62656	0.000287225	0.00162678
TGME49_215360	771.052	-1.71006	0.373304	-4.58086	4.6306e-06	3.40177e-05
TGME49_215680	243.859	-1.55621	0.260911	-5.96452	2.45354e-09	2.27119e-08
TGME49_215895	929.302	-1.86183	0.415603	-4.47984	7.46996e-06	5.37622e-05
TGME49_215960	4139.28	-1.04299	0.269655	-3.86786	0.000109795	0.000675852
TGME49_216140	106.268	-1.36599	0.391447	-3.4896	0.000483752	0.00261287
TGME49_216285	52.764	-1.86083	0.536389	-3.46917	0.000522067	0.00279674
TGME49_216640	31.2836	-1.17223	0.3363	-3.48568	0.000490879	0.00264969
TGME49_216800	359.345	-1.11351	0.273866	-4.06589	4.78501e-05	0.000312643
TGME49_217020	5328.26	-1.49999	0.384451	-3.90166	9.5537e-05	0.000594973
TGME49_217420	53.1917	-1.23374	0.335606	-3.67615	0.000236777	0.00136375
TGME49_217610	1261.05	-1.06997	0.29513	-3.62541	0.000288501	0.00163292
TGME49_217726	51.4899	-1.21247	0.292526	-4.14482	3.40079e-05	0.000226736
TGME49_217915	73.8455	-1.54877	0.34332	-4.51115	6.4476e-06	4.66806e-05
TGME49_218310	1895.33	-1.07241	0.173562	-6.17881	6.45859e-10	6.15265e-09
TGME49_218720	1012.59	-1.00824	0.255712	-3.94289	8.05046e-05	0.000506548
TGME49_218750	139.922	-1.20122	0.389743	-3.08209	0.00205553	0.00926186
TGME49_220540	264.721	-1.04969	0.246094	-4.26542	1.9953e-05	0.000136997
TGME49_220585	54.5712	-1.23316	0.39511	-3.12107	0.00180198	0.00822393
TGME49_220730	187.822	-1.13337	0.298811	-3.79294	0.000148872	0.000894388
TGME49_221270	509.646	-1.34149	0.192017	-6.98628	2.8227e-12	2.90009e-11
TGME49_221685	30.4614	-1.92959	0.513592	-3.75704	0.000171934	0.00102283
TGME49_222940	57.8369	-1.67686	0.448657	-3.73751	0.000185854	0.00109644
TGME49_222970	347.655	-1.52938	0.17772	-8.60554	7.59603e-18	9.06304e-17
TGME49_223262	123.016	-1.44899	0.39559	-3.66287	0.000249407	0.00142876
TGME49_223430	86.165	-1.64309	0.339376	-4.8415	1.28865e-06	9.94785e-06
TGME49_223750	737.036	-1.32115	0.252358	-5.23521	1.64796e-07	1.34671e-06
TGME49_223900	28.1775	-1.88668	0.527144	-3.57906	0.000344829	0.00192358
TGME49_224140	36.7838	-1.84051	0.432059	-4.25985	2.04562e-05	0.000140226
TGME49_224250	152.655	-1.68096	0.406734	-4.13282	3.58341e-05	0.000237785
TGME49_225510	2295.46	-1.20616	0.256092	-4.70988	2.47863e-06	1.87429e-05
TGME49_226010	80.8034	-1.0879	0.310706	-3.50137	0.00046288	0.00251215
TGME49_226380	4143.58	-1.04039	0.280492	-3.70916	0.000207948	0.00121166
TGME49_226515	42.3521	-1.80008	0.507061	-3.55002	0.000385199	0.00212923
TGME49_226540	1073.87	-1.64144	0.378457	-4.33718	1.44323e-05	0.000100471
TGME49_228240	55.0973	-1.72015	0.406062	-4.23618	2.27353e-05	0.000154728
TGME49_229220	742.446	-1.98067	0.230152	-8.60593	7.57023e-18	9.04494e-17
TGME49_229390	233.02	-1.35758	0.377974	-3.59173	0.000328486	0.00184329
TGME49_229405	103.998	-1.54896	0.370961	-4.17553	2.97291e-05	0.000199767
TGME49_229930	1098.94	-1.81214	0.274756	-6.59544	4.24005e-11	4.20888e-10
TGME49_230160	7038.47	-1.32546	0.299921	-4.41938	9.89844e-06	7.02302e-05
TGME49_230205	34.6835	-1.66892	0.388344	-4.29754	1.72707e-05	0.000119061
TGME49_230640	109.434	-1.17696	0.302047	-3.89661	9.75498e-05	0.000606177
TGME49_231180	628.636	-1.19503	0.196588	-6.07887	1.21033e-09	1.14023e-08
TGME49_231960	5325.73	-1.36329	0.365021	-3.73482	0.000187846	0.00110665
TGME49_232000	3198.74	-1.17645	0.210957	-5.57671	2.4511e-08	2.14081e-07
TGME49_232270	1346.69	-1.06811	0.18575	-5.75027	8.91019e-09	8.02106e-08
TGME49_232350	9068.34	-1.00429	0.160353	-6.263	3.77638e-10	3.64237e-09
TGME49_232590	920.066	-1.09755	0.221574	-4.95343	7.29168e-07	5.73293e-06
TGME49_232640	594.5	-1.34568	0.284969	-4.72221	2.33295e-06	1.76726e-05
TGME49_233450	2572.74	-1.48333	0.247562	-5.99173	2.07615e-09	1.92604e-08
TGME49_233920	200.179	-1.80025	0.42479	-4.23797	2.25549e-05	0.000153623
TGME49_234180	1185.85	-1.46721	0.269853	-5.43708	5.41611e-08	4.61672e-07
TGME49_234370	113.475	-1.63076	0.311984	-5.22705	1.72232e-07	1.40612e-06
TGME49_234380	4017.39	-1.85602	0.216295	-8.58099	9.40561e-18	1.11751e-16
TGME49_234460	699.826	-1.07635	0.306662	-3.50988	0.000448301	0.00244311
TGME49_235500	641.562	-1.06211	0.33632	-3.15804	0.00158834	0.00735547
TGME49_236040	4174.61	-1.39141	0.164865	-8.43973	3.18078e-17	3.74259e-16
TGME49_236890	2541.22	-1.18607	0.262475	-4.51877	6.22007e-06	4.52644e-05
TGME49_237230	8275.04	-1.13808	0.272236	-4.18051	2.9086e-05	0.000195601
TGME49_237510	521.11	-1.1387	0.355036	-3.20727	0.00134001	0.00634713
TGME49_238440	26.3594	-1.76637	0.553991	-3.18843	0.00143045	0.00671575
TGME49_239620	369.63	-1.12422	0.243046	-4.62556	3.73589e-06	2.77565e-05
TGME49_239740	6477.1	-1.02185	0.191109	-5.34696	8.94431e-08	7.48174e-07
TGME49_239880	27.0274	-1.80744	0.479345	-3.77064	0.00016283	0.000973434
TGME49_239890	1563.76	-1.46034	0.123523	-11.8224	2.98966e-32	5.61435e-31
TGME49_240060	5320.12	-1.35982	0.206395	-6.58846	4.44424e-11	4.40642e-10
TGME49_240580	66.2175	-1.85752	0.428091	-4.33907	1.43086e-05	9.97118e-05
TGME49_242760	327.159	-1.75203	0.209089	-8.37936	5.32162e-17	6.23568e-16
TGME49_243350	699.908	-1.66963	0.167671	-9.95775	2.33279e-23	3.28018e-22
TGME49_243680	64.8856	-1.47664	0.439965	-3.35627	0.000790001	0.00400987
TGME49_243740	71.7745	-1.54138	0.362433	-4.25287	2.11045e-05	0.00014409
TGME49_244180	35.895	-1.72723	0.452391	-3.818	0.000134535	0.000812273
TGME49_244260	170.807	-1.16496	0.266243	-4.37553	1.21135e-05	8.50947e-05
TGME49_244515	23.614	-1.89835	0.52245	-3.63355	0.000279548	0.00159071
TGME49_244530	3968.7	-1.31835	0.205822	-6.40531	1.50061e-10	1.46396e-09
TGME49_245428	877.971	-1.20228	0.295885	-4.06334	4.8376e-05	0.000315594
TGME49_245485	504.019	-1.86283	0.368144	-5.06005	4.19144e-07	3.33863e-06
TGME49_245530	189.974	-1.44603	0.244443	-5.9156	3.30673e-09	3.04112e-08
TGME49_245770	764.694	-1.51302	0.392735	-3.85251	0.000116911	0.000714484
TGME49_247260	35.5913	-1.9296	0.590432	-3.26812	0.00108266	0.00528713
TGME49_247420	893.883	-1.02424	0.18346	-5.58292	2.36518e-08	2.07002e-07
TGME49_247530	3028.34	-1.47175	0.276809	-5.31684	1.05585e-07	8.76302e-07
TGME49_247540	114.306	-1.58891	0.393583	-4.03702	5.41335e-05	0.000349668
TGME49_247570	75.8923	-1.28928	0.288897	-4.46277	8.09073e-06	5.80826e-05
TGME49_248170	99.0114	-1.23959	0.375474	-3.3014	0.000962046	0.00476375
TGME49_248390	6665.52	-1.01897	0.270486	-3.76717	0.000165106	0.000986348
TGME49_248677	37.6192	-1.7063	0.475542	-3.58812	0.000333067	0.00186653
TGME49_249030	2688.24	-1.00967	0.325194	-3.10481	0.00190399	0.00864313
TGME49_249660	42.2822	-1.68418	0.546189	-3.08351	0.00204577	0.00922276
TGME49_249840	176.258	-1.13423	0.357405	-3.17353	0.00150598	0.00703147
TGME49_250020	25.1029	-1.55627	0.468685	-3.32051	0.000898527	0.00449369
TGME49_250115	4197.34	-1.58172	0.390939	-4.04595	5.21105e-05	0.000337884
TGME49_250220	405.01	-1.46598	0.46648	-3.14264	0.00167432	0.00771166
TGME49_250710	20538.7	-1.06077	0.312353	-3.39604	0.000683673	0.00354164
TGME49_251660	155.442	-1.60387	0.456089	-3.51658	0.00043714	0.00238687
TGME49_251855	55.5072	-1.25039	0.273172	-4.5773	4.71022e-06	3.45132e-05
TGME49_252260	66.947	-1.58625	0.497706	-3.18712	0.00143695	0.00674249
TGME49_253640	1064.6	-1.22565	0.270513	-4.53084	5.8749e-06	4.27892e-05
TGME49_254000	1512.7	-1.00173	0.150988	-6.63451	3.25586e-11	3.23948e-10
TGME49_254010	1076.27	-1.13921	0.151768	-7.50622	6.08597e-14	6.59533e-13
TGME49_254330	17.9469	-1.68455	0.426304	-3.95151	7.76587e-05	0.000490819
TGME49_254590	32.5763	-1.30446	0.424065	-3.07609	0.00209733	0.00940041
TGME49_254635	27.3823	-1.3839	0.359601	-3.84842	0.000118883	0.000724976
TGME49_254640	40.5002	-1.43376	0.337571	-4.24729	2.16374e-05	0.000147492
TGME49_254720	8177.98	-1.33411	0.167997	-7.94129	2.00088e-15	2.23673e-14
TGME49_257750	858.743	-1.03077	0.265265	-3.8858	0.000101993	0.000631021
TGME49_257755	105.711	-1.24664	0.342034	-3.64478	0.000267626	0.00153003
TGME49_259950	1760.57	-1.27334	0.328309	-3.87847	0.000105117	0.000647993
TGME49_261250	90.4884	-1.77933	0.442887	-4.01756	5.88041e-05	0.000378688
TGME49_261580	36.8019	-1.75613	0.483362	-3.63316	0.000279969	0.00159204
TGME49_263130	2117.87	-1.22506	0.231483	-5.29221	1.20845e-07	9.98082e-07
TGME49_264150	38.1475	-1.58281	0.392471	-4.03294	5.5083e-05	0.000355532
TGME49_264240	110.129	-1.27439	0.27659	-4.60751	4.07527e-06	3.02252e-05
TGME49_264485	307.77	-1.24745	0.39051	-3.19441	0.00140115	0.00660733
TGME49_265030	105.26	-1.18087	0.286349	-4.12388	3.72547e-05	0.000246635
TGME49_265320	114.739	-1.09496	0.351176	-3.11799	0.00182091	0.00829698
TGME49_266670	17.0635	-1.44501	0.441706	-3.27143	0.00107005	0.00523156
TGME49_268920	525.055	-1.37403	0.268695	-5.11372	3.15875e-07	2.54465e-06
TGME49_268980	3024.55	-1.19012	0.301111	-3.95243	7.73632e-05	0.000489315
TGME49_269300	33.0286	-1.85946	0.550662	-3.37677	0.00073342	0.00376082
TGME49_270700	1758.68	-1.27364	0.333309	-3.82119	0.000132812	0.000802435
TGME49_270950	26.5984	-1.91493	0.555612	-3.44653	0.000567833	0.00300595
TGME49_274080	16.6568	-1.76279	0.530618	-3.32214	0.000893289	0.00447275
TGME49_275460	942.574	-1.14318	0.287755	-3.97276	7.10445e-05	0.00045257
TGME49_275860	4904.58	-1.26921	0.277277	-4.57742	4.70751e-06	3.45132e-05
TGME49_275870	266.79	-1.28049	0.358294	-3.57386	0.00035176	0.00195711
TGME49_276930	1289.62	-1.75678	0.347272	-5.0588	4.21897e-07	3.35742e-06
TGME49_276960	73.0888	-1.68251	0.373734	-4.50189	6.73529e-06	4.86806e-05
TGME49_277810	36.9527	-1.79297	0.526389	-3.40617	0.0006588	0.00342568
TGME49_278760	141.364	-1.26119	0.355484	-3.5478	0.000388463	0.0021431
TGME49_278910	26.266	-1.91651	0.607758	-3.15341	0.00161376	0.00746101
TGME49_279310	48.7398	-1.35688	0.320848	-4.22904	2.34693e-05	0.000159468
TGME49_279350	777.287	-1.73077	0.318808	-5.42888	5.67088e-08	4.8194e-07
TGME49_280580	51.4998	-1.69191	0.524591	-3.22519	0.00125889	0.00603685
TGME49_281560	27.7827	-1.81559	0.386382	-4.69895	2.61502e-06	1.96999e-05
TGME49_282000	42.7624	-1.62868	0.443707	-3.67062	0.000241963	0.00138986
TGME49_283540	2351.67	-1.07421	0.223996	-4.79567	1.6213e-06	1.2448e-05
TGME49_286130	297.585	-1.41014	0.253027	-5.57308	2.50269e-08	2.18363e-07
TGME49_286740	102.321	-1.68944	0.400073	-4.22283	2.41252e-05	0.000163663
TGME49_287470	518.321	-1.64963	0.193489	-8.52568	1.5191e-17	1.79986e-16
TGME49_288475	28.457	-1.83569	0.588348	-3.12007	0.00180809	0.00824742
TGME49_288520	96.22	-1.83575	0.356539	-5.14881	2.62138e-07	2.11776e-06
TGME49_288945	121.758	-1.82375	0.30168	-6.04532	1.49112e-09	1.39242e-08
TGME49_289050	5996.89	-1.15247	0.342234	-3.36749	0.000758555	0.00386872
TGME49_289216	30.5622	-1.57867	0.492205	-3.20734	0.00133968	0.00634713
TGME49_289222	19.6977	-1.78128	0.549719	-3.24035	0.00119385	0.00577378
TGME49_290710	180.052	-1.05806	0.224412	-4.71483	2.41917e-06	1.83095e-05
TGME49_290890	819.514	-1.24702	0.251486	-4.95862	7.09947e-07	5.59733e-06
TGME49_292960	799.353	-1.0074	0.232808	-4.32717	1.51038e-05	0.000104802
TGME49_293252	41.0338	-1.79278	0.555252	-3.22877	0.00124324	0.00597526
TGME49_293440	1173.19	-1.31639	0.240028	-5.48431	4.15093e-08	3.59226e-07
TGME49_293480	3481.81	-1.45633	0.293819	-4.95656	7.17523e-07	5.65074e-06
TGME49_293500	295.924	-1.32309	0.301023	-4.39533	1.10606e-05	7.80202e-05
TGME49_293510	774.71	-1.42277	0.273071	-5.21025	1.88586e-07	1.53816e-06
TGME49_293560	98.4141	-1.70264	0.497665	-3.42125	0.000623331	0.0032652
TGME49_294330	147.141	-1.38225	0.430466	-3.21106	0.00132245	0.00628494
TGME49_294785	92.6278	-1.47903	0.395026	-3.74414	0.000181013	0.00107084
TGME49_295030	2058.9	-1.15281	0.250238	-4.60688	4.08754e-06	3.02898e-05
TGME49_295430	196.772	-1.85961	0.271787	-6.84218	7.79993e-12	7.9087e-11
TGME49_295440	373.357	-1.8191	0.195793	-9.29096	1.52908e-20	1.95313e-19
TGME49_297395	50.8399	-1.18052	0.335566	-3.51799	0.000434827	0.0023773
TGME49_298070	288.17	-1.70401	0.355076	-4.79901	1.59452e-06	1.22534e-05
TGME49_300048	1268.32	-1.26235	0.303132	-4.16438	3.12206e-05	0.0002088
TGME49_300370	23.3447	-1.31433	0.404456	-3.24962	0.00115559	0.00560785
TGME49_301280	326.323	-1.74546	0.19536	-8.9346	4.08647e-19	5.05285e-18
TGME49_304460	4442.95	-1.35796	0.235384	-5.76914	7.96786e-09	7.20325e-08
TGME49_304470	422.135	-1.32545	0.230746	-5.74421	9.2349e-09	8.29581e-08
TGME49_305010	740.519	-1.62961	0.171971	-9.4761	2.6397e-21	3.42315e-20
TGME49_305455	551.319	-1.95714	0.135531	-14.4406	2.87522e-47	8.64294e-46
TGME49_305560	484.54	-1.51884	0.341411	-4.44872	8.63824e-06	6.17007e-05
TGME49_305630	121.998	-1.37109	0.298624	-4.59138	4.40331e-06	3.24883e-05
TGME49_305910	436.58	-1.48633	0.272064	-5.46317	4.67716e-08	4.02312e-07
TGME49_305940	609.323	-1.03818	0.252886	-4.10533	4.03744e-05	0.000266045
TGME49_306200	191.762	-1.42398	0.25069	-5.68024	1.34508e-08	1.19692e-07
TGME49_306370	432.981	-1.07043	0.286099	-3.74148	0.00018294	0.00108149
TGME49_306480	184.972	-1.42417	0.269883	-5.27698	1.31334e-07	1.08052e-06
TGME49_306610	363.9	-1.09523	0.177512	-6.1699	6.83334e-10	6.49511e-09
TGME49_306890	741.275	-1.03639	0.231396	-4.47887	7.50404e-06	5.39163e-05
TGME49_306940	48.7277	-1.46222	0.364329	-4.01345	5.98367e-05	0.000384755
TGME49_306980	533.28	-1.2311	0.123385	-9.97774	1.90753e-23	2.6911e-22
TGME49_307040	1658.86	-1.26855	0.179194	-7.07921	1.44974e-12	1.50769e-11
TGME49_309000	275.928	-1.2607	0.170426	-7.39733	1.38951e-13	1.48873e-12
TGME49_309010	342.933	-1.64813	0.162121	-10.166	2.81107e-24	4.06697e-23
TGME49_309050	426.133	-1.09857	0.152959	-7.18211	6.86433e-13	7.25401e-12
TGME49_309070	841.964	-1.41094	0.217994	-6.47237	9.6477e-11	9.47725e-10
TGME49_309110	1997.4	-1.58141	0.212591	-7.43874	1.01652e-13	1.09463e-12
TGME49_309130	442.636	-1.17182	0.207492	-5.64756	1.62744e-08	1.44065e-07
TGME49_309170	890.627	-1.64169	0.203525	-8.0663	7.24594e-16	8.19697e-15
TGME49_309770	797.625	-1.04692	0.186059	-5.62684	1.83542e-08	1.6197e-07
TGME49_309860	86.0803	-1.72146	0.39195	-4.39205	1.12289e-05	7.91416e-05
TGME49_309885	214.651	-1.57292	0.161123	-9.76222	1.63533e-22	2.21878e-21
TGME49_310045	296.11	-1.34991	0.388532	-3.4744	0.000512002	0.00275149
TGME49_310055	386.014	-1.47065	0.147845	-9.9472	2.59388e-23	3.64127e-22
TGME49_310110	202.063	-1.94206	0.209628	-9.26432	1.96325e-20	2.49274e-19
TGME49_310140	666.371	-1.6571	0.198914	-8.33073	8.03461e-17	9.36307e-16
TGME49_310200	630.926	-1.88351	0.225731	-8.34402	7.18071e-17	8.37946e-16
TGME49_310235	1356.41	-1.01602	0.257419	-3.94695	7.91518e-05	0.000498773
TGME49_310290	362.099	-1.42118	0.203736	-6.97558	3.04601e-12	3.12575e-11
TGME49_310515	170.182	-1.99537	0.210383	-9.48445	2.4367e-21	3.16473e-20
TGME49_310570	546.06	-1.90158	0.17506	-10.8624	1.74067e-27	2.82593e-26
TGME49_310660	570.625	-1.10466	0.181771	-6.0772	1.22298e-09	1.15087e-08
TGME49_310720	1094.89	-1.90278	0.175185	-10.8615	1.75767e-27	2.8481e-26
TGME49_310790	5767.92	-1.08686	0.161754	-6.71923	1.82688e-11	1.83486e-10
TGME49_310798	297.959	-1.12948	0.190506	-5.92888	3.05016e-09	2.8082e-08
TGME49_310840	239.654	-1.3295	0.218561	-6.083	1.17954e-09	1.11369e-08
TGME49_311250	1338.04	-1.72817	0.111133	-15.5505	1.57821e-54	5.94064e-53
TGME49_311390	266.564	-1.8519	0.170449	-10.8648	1.69502e-27	2.76236e-26
TGME49_311450	412.571	-1.76479	0.221706	-7.96002	1.72015e-15	1.93052e-14
TGME49_311500	603.835	-1.23046	0.156544	-7.8601	3.83812e-15	4.24038e-14
TGME49_311765	1013.92	-1.25029	0.151943	-8.2287	1.89249e-16	2.16973e-15
TGME49_311810	362.7	-1.24532	0.251915	-4.94343	7.67605e-07	6.0129e-06
TGME49_312220	545.13	-1.72483	0.158371	-10.891	1.2721e-27	2.09724e-26
TGME49_312260	686.215	-1.05935	0.220984	-4.7938	1.6365e-06	1.2548e-05
TGME49_312370	377.539	-1.53596	0.203446	-7.54969	4.36294e-14	4.74018e-13
TGME49_312400	533.453	-1.80595	0.290767	-6.21099	5.2651e-10	5.04963e-09
TGME49_312540	47.9274	-1.5953	0.502027	-3.17771	0.00148444	0.00694615
TGME49_312580	861.788	-1.01458	0.214316	-4.73404	2.20095e-06	1.67323e-05
TGME49_312590	1091.9	-1.25864	0.116946	-10.7625	5.17201e-27	8.25485e-26
TGME49_312875	372.099	-1.22772	0.173713	-7.06752	1.57732e-12	1.63838e-11
TGME49_313330	1004.18	-1.05483	0.190075	-5.54956	2.86395e-08	2.49627e-07
TGME49_313470	390.633	-1.13574	0.198678	-5.71646	1.08764e-08	9.71906e-08
TGME49_313520	271.668	-1.35305	0.316716	-4.27212	1.93626e-05	0.000133159
TGME49_313530	530.661	-1.24806	0.281884	-4.42757	9.52999e-06	6.76724e-05
TGME49_313600	1041.49	-1.49555	0.154097	-9.70529	2.86247e-22	3.84693e-21
TGME49_313820	1020.68	-1.80771	0.184308	-9.80813	1.0388e-22	1.41848e-21
TGME49_313970	800.111	-1.86985	0.158983	-11.7613	6.17915e-32	1.15276e-30
TGME49_314270	408.702	-1.58708	0.140438	-11.3009	1.29861e-29	2.30151e-28
TGME49_314280	467.099	-1.29598	0.226306	-5.72669	1.0241e-08	9.16088e-08
TGME49_314650	171.155	-1.58991	0.364919	-4.35688	1.31928e-05	9.22195e-05
TGME49_314710	989.982	-1.85829	0.208511	-8.91219	5.00353e-19	6.15991e-18
TGME49_315165	87.5744	-1.38503	0.262359	-5.27916	1.29778e-07	1.06979e-06
TGME49_315210	7816.32	-1.06894	0.272657	-3.92044	8.83884e-05	0.000552883
TGME49_315250	655.392	-1.26683	0.219919	-5.76043	8.38993e-09	7.56071e-08
TGME49_315300	849.436	-1.82291	0.172184	-10.587	3.42393e-26	5.2767e-25
TGME49_315410	418.566	-1.689	0.345472	-4.88897	1.01363e-06	7.88201e-06
TGME49_315490	2673.54	-1.28772	0.261018	-4.93347	8.07816e-07	6.31626e-06
TGME49_315958	310.103	-1.72649	0.204945	-8.42418	3.63279e-17	4.26853e-16
TGME49_316180	853.924	-1.32743	0.176406	-7.52489	5.27638e-14	5.72528e-13
TGME49_316270	488.747	-1.15707	0.187142	-6.18284	6.29577e-10	6.00427e-09
TGME49_316480	529.801	-1.00031	0.140264	-7.13162	9.91956e-13	1.03923e-11
TGME49_316760	544.835	-1.62327	0.235274	-6.89951	5.21833e-12	5.29741e-11
TGME49_318260	852.894	-1.81158	0.14566	-12.4371	1.64346e-35	3.40999e-34
TGME49_318330	978.557	-1.79227	0.170588	-10.5065	8.06519e-26	1.22083e-24
TGME49_318410	1991.51	-1.32743	0.204027	-6.50616	7.7094e-11	7.59952e-10
TGME49_318480	1296.21	-1.37515	0.169511	-8.11243	4.96185e-16	5.63558e-15
TGME49_318600	725.578	-1.35319	0.18854	-7.17718	7.11654e-13	7.50191e-12
TGME49_318610	182.692	-1.88559	0.328835	-5.73414	9.80096e-09	8.7765e-08
TGME49_318640	244.232	-1.7432	0.175985	-9.90543	3.94258e-23	5.48032e-22
TGME49_318720	713.154	-1.54183	0.165003	-9.34425	9.25436e-21	1.18743e-19
TGME49_318750	367.638	-1.49707	0.415521	-3.60287	0.000314718	0.00177305
TGME49_319312	169.538	-1.20978	0.296041	-4.08651	4.37912e-05	0.000287669
TGME49_319900	1638.65	-1.19801	0.22034	-5.4371	5.41561e-08	4.61672e-07
TGME49_320465	262.748	-1.40627	0.270903	-5.19105	2.09113e-07	1.69583e-06
TGME49_320580	133.941	-1.80434	0.268549	-6.71887	1.83145e-11	1.83728e-10
TGME49_320670	1104.26	-1.2545	0.158801	-7.89984	2.79269e-15	3.11369e-14
TGME49_320690	558.148	-1.12149	0.197932	-5.66601	1.46161e-08	1.29926e-07
TGME49_320700	409.898	-1.64698	0.198141	-8.31218	9.39602e-17	1.09346e-15
TGME49_321300	791.631	-1.81851	0.188983	-9.6226	6.41899e-22	8.50566e-21
TGME49_321610	385.104	-1.22927	0.185822	-6.6153	3.70797e-11	3.68501e-10
TGME49_201230	385.255	1.30726	0.376607	3.47116	0.000518221	0.00277789
TGME49_201240	210.699	1.32674	0.372785	3.55899	0.000372282	0.00206418
TGME49_201380	7260.55	1.15301	0.204287	5.64407	1.66078e-08	1.46863e-07
TGME49_201630	1547.72	1.56305	0.289018	5.40814	6.36818e-08	5.39046e-07
TGME49_202280	532.573	1.48501	0.373113	3.98006	6.88982e-05	0.000439368
TGME49_202390	1233.2	1.29602	0.287967	4.50057	6.77711e-06	4.89413e-05
TGME49_202730	318.483	1.30234	0.37561	3.46727	0.000525767	0.00281125
TGME49_204880	526.909	1.04883	0.279266	3.75568	0.000172874	0.00102698
TGME49_212770	2975.76	1.17195	0.380338	3.08134	0.0020607	0.00928022
TGME49_213920	1162.88	1.28701	0.237048	5.42931	5.65739e-08	4.81274e-07
TGME49_219125	76.2399	1.26899	0.331659	3.82618	0.000130146	0.000788008
TGME49_219660	86.9982	1.85111	0.434585	4.25949	2.04893e-05	0.00014034
TGME49_221250	1401.87	1.20074	0.299211	4.01302	5.99461e-05	0.000385167
TGME49_221620	4525.79	1.12713	0.329502	3.4207	0.000624592	0.00326979
TGME49_222300	638.016	1.16252	0.336926	3.45037	0.000559821	0.00297464
TGME49_222330	241.137	1.15932	0.298278	3.88671	0.000101612	0.000629121
TGME49_224000	1391.99	1.61346	0.371848	4.33903	1.43115e-05	9.97118e-05
TGME49_224840	750.593	1.44035	0.272966	5.27665	1.31566e-07	1.08138e-06
TGME49_226755	1101.97	1.66915	0.255662	6.52873	6.63305e-11	6.56132e-10
TGME49_227880	64.2606	1.02127	0.310669	3.28733	0.00101142	0.00497638
TGME49_228480	71.8211	1.31284	0.289348	4.53724	5.69959e-06	4.15479e-05
TGME49_233030	1670.31	1.04507	0.330027	3.16662	0.00154221	0.00716916
TGME49_234270	1530.37	1.02742	0.20993	4.89409	9.87608e-07	7.68672e-06
TGME49_240930	35.3408	1.79928	0.520736	3.45526	0.00054976	0.0029285
TGME49_242625	1061.03	1.02529	0.190792	5.37387	7.70629e-08	6.49726e-07
TGME49_242670	191.026	1.2108	0.27232	4.44622	8.73953e-06	6.23397e-05
TGME49_244080	758.468	1.18561	0.343199	3.45457	0.000551164	0.00293414
TGME49_244500	1587.4	1.05609	0.313163	3.37232	0.000745388	0.00381366
TGME49_245746	1249.74	1.44061	0.352917	4.08201	4.46477e-05	0.000292844
TGME49_246190	472.588	1.11927	0.250993	4.45935	8.22099e-06	5.89183e-05
TGME49_246200	470.504	1.42909	0.298294	4.79088	1.66047e-06	1.27144e-05
TGME49_246210	65.306	1.68941	0.438235	3.85504	0.00011571	0.000709181
TGME49_246690	319.256	1.04332	0.25342	4.11697	3.83886e-05	0.00025355
TGME49_251740	916.104	1.396	0.309009	4.51765	6.2529e-06	4.54257e-05
TGME49_253380	3804.22	1.20823	0.306085	3.94738	7.90126e-05	0.000498266
TGME49_254290	317.13	1.24385	0.387028	3.21385	0.00130966	0.00623116
TGME49_254630	893.272	1.20208	0.30146	3.98754	6.6761e-05	0.000426879
TGME49_254840	179.854	1.53962	0.327661	4.69881	2.61677e-06	1.96999e-05
TGME49_255690	476.414	1.05419	0.244827	4.30586	1.66338e-05	0.000114857
TGME49_257430	1300.83	1.62783	0.3101	5.24936	1.52624e-07	1.24964e-06
TGME49_257470	929.083	1.47694	0.284362	5.1939	2.05939e-07	1.67168e-06
TGME49_259050	127.059	1.37868	0.332727	4.14357	3.41944e-05	0.000227793
TGME49_260270	549.226	1.0579	0.266418	3.97084	7.16185e-05	0.000455395
TGME49_260500	4401.41	1.19472	0.269365	4.4353	9.19437e-06	6.53984e-05
TGME49_261670	187.965	1.0648	0.344344	3.09226	0.00198639	0.00898361
TGME49_261680	601.538	1.15083	0.362723	3.17276	0.00150999	0.00704249
TGME49_261955	557.203	1.07386	0.268445	4.0003	6.32618e-05	0.000405552
TGME49_262825	493.073	1.1743	0.236924	4.95642	7.18049e-07	5.65074e-06
TGME49_263200	461.612	1.06618	0.31492	3.38555	0.000710352	0.00366018
TGME49_263660	142.331	1.33038	0.315503	4.2167	2.47907e-05	0.00016791
TGME49_263670	149.126	1.34186	0.355709	3.77235	0.00016172	0.000967479
TGME49_265080	872.003	1.16478	0.283598	4.10716	4.00548e-05	0.000264349
TGME49_268182	246.139	1.11508	0.328853	3.39083	0.000696805	0.00360129
TGME49_268210	247.887	1.0132	0.213979	4.73506	2.18995e-06	1.66636e-05
TGME49_271375	51.922	1.13966	0.336497	3.38684	0.000707038	0.00364974
TGME49_272640	857.746	1.14371	0.283117	4.03973	5.35127e-05	0.000346184
TGME49_272645	86.4082	1.14178	0.30129	3.78962	0.000150876	0.000905786
TGME49_272650	847.082	1.1532	0.25747	4.47899	7.4998e-06	5.39163e-05
TGME49_273280	205.56	1.12472	0.26465	4.24983	2.13929e-05	0.000145942
TGME49_276200	70.1121	1.00663	0.284338	3.54025	0.000399755	0.00219826
TGME49_278365	174.65	1.33847	0.325967	4.10616	4.02291e-05	0.000265294
TGME49_278780	569.256	1.09152	0.338711	3.22255	0.00127053	0.00608581
TGME49_281930	406.627	1.33408	0.360289	3.7028	0.000213234	0.00123991
TGME49_282070	3164.87	1.08472	0.296129	3.663	0.000249279	0.00142876
TGME49_285425	448.616	1.17542	0.306097	3.84002	0.000123024	0.000748616
TGME49_285860	209.857	1.75105	0.469817	3.72709	0.000193706	0.00113645
TGME49_287970	1286.67	1.16184	0.329041	3.531	0.000413991	0.00227214
TGME49_288045	294.385	1.17967	0.340415	3.46539	0.000529461	0.00282922
TGME49_289150	578.219	1.13855	0.28504	3.99436	6.487e-05	0.000415549
TGME49_289890	284.946	1.03676	0.253371	4.09186	4.27922e-05	0.000281324
TGME49_293430	3797.97	1.09259	0.301501	3.62383	0.000290271	0.00164184
TGME49_295468	441.956	1.14474	0.306056	3.7403	0.000183798	0.00108581
TGME49_297245	762.574	1.00822	0.306768	3.28659	0.00101408	0.00498656
TGME49_299970	3828.3	1.05887	0.274772	3.85364	0.000116376	0.000712239
TGME49_301270	1574.07	1.36627	0.193536	7.0595	1.67102e-12	1.73358e-11
TGME49_301290	264.852	1.69437	0.18957	8.93793	3.96511e-19	4.90992e-18
TGME49_301450	692.31	1.75332	0.211639	8.28449	1.18621e-16	1.37107e-15
TGME49_304500	878.571	1.93771	0.263629	7.35013	1.98007e-13	2.1188e-12
TGME49_304630	1578.32	1.53082	0.158806	9.63955	5.44243e-22	7.23418e-21
TGME49_304680	431.584	1.61295	0.194647	8.28655	1.16577e-16	1.35112e-15
TGME49_304930	35.5453	1.96947	0.438366	4.49275	7.03103e-06	5.0689e-05
TGME49_304955	4159.81	1.30335	0.126487	10.3042	6.7452e-25	9.99676e-24
TGME49_305050	387.535	1.31663	0.261489	5.03512	4.77555e-07	3.78265e-06
TGME49_305140	872.428	1.17179	0.181152	6.46854	9.89521e-11	9.70918e-10
TGME49_305340	2081.28	1.86236	0.141024	13.206	8.10198e-40	1.87803e-38
TGME49_305460	692.203	1.87212	0.173319	10.8016	3.38351e-27	5.42063e-26
TGME49_305770	229.235	1.83925	0.234293	7.85022	4.1532e-15	4.58252e-14
TGME49_305780	609.878	1.51303	0.175791	8.60697	7.50173e-18	8.9757e-17
TGME49_305930	162.909	1.45944	0.323006	4.51831	6.23362e-06	4.53243e-05
TGME49_306000	1759.59	1.34478	0.228344	5.8893	3.87837e-09	3.55149e-08
TGME49_306020	669.996	1.50684	0.188991	7.97307	1.54778e-15	1.74166e-14
TGME49_306030	704.462	1.44135	0.22514	6.40205	1.53305e-10	1.49389e-09
TGME49_306080	504.366	1.14757	0.145848	7.86825	3.59649e-15	3.98896e-14
TGME49_306260	467.539	1.62318	0.168683	9.62268	6.41353e-22	8.50566e-21
TGME49_306290	617.923	1.31414	0.165199	7.95488	1.79308e-15	2.00707e-14
TGME49_306670	1412.86	1.52581	0.172403	8.85025	8.7325e-19	1.06582e-17
TGME49_307270	132.105	1.37556	0.236133	5.82534	5.69966e-09	5.19133e-08
TGME49_307580	999.74	1.06116	0.149228	7.11105	1.15164e-12	1.20208e-11
TGME49_307650	469.916	1.753	0.197847	8.86042	7.97122e-19	9.74298e-18
TGME49_307850	358.166	1.63499	0.31084	5.25992	1.4412e-07	1.18342e-06
TGME49_308020	1856.41	1.05386	0.163865	6.43127	1.26543e-10	1.23736e-09
TGME49_308030	540.579	1.25696	0.181529	6.92429	4.38161e-12	4.47472e-11
TGME49_308075	1015.86	1.19399	0.269059	4.43763	9.09551e-06	6.47494e-05
TGME49_308850	204.518	1.92711	0.181982	10.5895	3.33243e-26	5.14501e-25
TGME49_308920	1207.27	1.23774	0.172236	7.18628	6.65813e-13	7.04486e-12
TGME49_309080	173.513	1.40327	0.226192	6.20389	5.50854e-10	5.2653e-09
TGME49_309090	297.743	1.38062	0.228223	6.04946	1.45332e-09	1.35862e-08
TGME49_309265	455.601	1.90762	0.317579	6.00674	1.89289e-09	1.75987e-08
TGME49_309370	583.663	1.1574	0.196111	5.90176	3.59639e-09	3.30038e-08
TGME49_310010	2253.42	1.00732	0.20416	4.934	8.05622e-07	6.3049e-06
TGME49_310040	1425.95	1.19837	0.179784	6.66561	2.63568e-11	2.63475e-10
TGME49_310050	413.369	1.13972	0.209865	5.43071	5.6131e-08	4.77984e-07
TGME49_310118	217.968	1.97843	0.27004	7.32644	2.36353e-13	2.52278e-12
TGME49_310180	803.732	1.39259	0.130468	10.6738	1.35025e-26	2.1154e-25
TGME49_310190	580.377	1.23439	0.245024	5.03782	4.70862e-07	3.73311e-06
TGME49_310350	847.074	1.94861	0.227495	8.56551	1.07602e-17	1.27666e-16
TGME49_310450	1437.6	1.407	0.200794	7.00717	2.43186e-12	2.50155e-11
TGME49_310530	725.583	1.55027	0.185467	8.35876	6.33814e-17	7.4064e-16
TGME49_310620	994.236	1.03558	0.270409	3.82966	0.00012832	0.000777507
TGME49_310802	296.921	1.96183	0.149962	13.0822	4.16282e-39	9.54531e-38
TGME49_310900	1689.76	1.91638	0.136089	14.0818	4.9129e-45	1.36137e-43
TGME49_311090	900.456	1.77027	0.157426	11.2451	2.4493e-29	4.27848e-28
TGME49_311140	335.031	1.72963	0.271662	6.36685	1.92949e-10	1.87591e-09
TGME49_311150	256.52	1.02093	0.234463	4.35434	1.33468e-05	9.32197e-05
TGME49_311160	696.468	1.71628	0.160338	10.7041	9.73465e-27	1.53641e-25
TGME49_311290	681.042	1.60765	0.195195	8.23613	1.77864e-16	2.04195e-15
TGME49_311400	1489.09	1.29575	0.198753	6.51938	7.06009e-11	6.96754e-10
TGME49_311430	504.953	1.78976	0.180754	9.90162	4.09566e-23	5.68381e-22
TGME49_311660	311.789	1.85231	0.331013	5.59588	2.19511e-08	1.92712e-07
TGME49_311760	469.226	1.41924	0.187682	7.56192	3.97169e-14	4.32061e-13
TGME49_311870	873.947	1.36946	0.163808	8.36013	6.26485e-17	7.33082e-16
TGME49_312050	649.614	1.44519	0.175722	8.2243	1.96338e-16	2.24798e-15
TGME49_312140	1043.42	1.76002	0.184345	9.54746	1.32917e-21	1.73691e-20
TGME49_312210	282.185	1.21511	0.188838	6.43468	1.23737e-10	1.21131e-09
TGME49_312250	89.7561	1.61868	0.290021	5.58125	2.3879e-08	2.08775e-07
TGME49_312420	3133.44	1.70387	0.246684	6.90709	4.94709e-12	5.02806e-11
TGME49_312600	1074.55	1.67647	0.224158	7.47897	7.49089e-14	8.0972e-13
TGME49_312622	641.436	1.39425	0.236016	5.90743	3.47477e-09	3.19221e-08
TGME49_313010	1787.31	1.99937	0.182564	10.9516	6.52726e-28	1.0803e-26
TGME49_313100	362.434	1.27435	0.186352	6.83838	8.00946e-12	8.11148e-11
TGME49_313130	382.235	1.01514	0.144836	7.00892	2.4016e-12	2.47341e-11
TGME49_313140	919.007	1.93989	0.260972	7.43334	1.05888e-13	1.1388e-12
TGME49_313475	32.7906	1.83289	0.411194	4.45749	8.2923e-06	5.93294e-05
TGME49_313495	364.973	1.52212	0.211961	7.18114	6.91323e-13	7.29663e-12
TGME49_313560	1087.52	1.25096	0.192607	6.49488	8.30997e-11	8.17259e-10
TGME49_313690	773.287	1.61072	0.170365	9.4545	3.24579e-21	4.19634e-20
TGME49_313780	667.729	1.61732	0.332037	4.8709	1.11088e-06	8.61467e-06
TGME49_313810	564.212	1.65417	0.254592	6.49732	8.17654e-11	8.05068e-10
TGME49_313990	366.449	1.2155	0.210787	5.76647	8.09484e-09	7.31028e-08
TGME49_314080	1677.25	1.80712	0.347187	5.20503	1.93965e-07	1.579e-06
TGME49_314090	880.865	1.76419	0.196248	8.98961	2.4811e-19	3.08128e-18
TGME49_314295	115.463	1.98204	0.271181	7.30891	2.69323e-13	2.87109e-12
TGME49_314400	1492.87	1.30654	0.21931	5.95752	2.5609e-09	2.36542e-08
TGME49_314450	4382.52	1.02137	0.16461	6.20478	5.47741e-10	5.24144e-09
TGME49_314550	307.657	1.70292	0.192992	8.82377	1.10671e-18	1.34497e-17
TGME49_314690	240.072	1.68973	0.24459	6.9084	4.9014e-12	4.98758e-11
TGME49_314875	747.759	1.90109	0.216231	8.79191	1.47041e-18	1.78442e-17
TGME49_315150	738.463	1.73638	0.218132	7.96024	1.71708e-15	1.92961e-14
TGME49_315270	1620.01	1.42347	0.129955	10.9536	6.38923e-28	1.05952e-26
TGME49_315310	687.877	1.06836	0.226073	4.72574	2.29277e-06	1.73993e-05
TGME49_315460	169.402	1.08522	0.237734	4.56484	4.9988e-06	3.65333e-05
TGME49_315530	718.531	1.96556	0.143964	13.6531	1.93472e-42	4.92775e-41
TGME49_315740	36.2309	1.46461	0.431136	3.3971	0.000681035	0.00353266
TGME49_315770	713.095	1.10763	0.349191	3.17199	0.00151396	0.00705711
TGME49_315780	775.177	1.11023	0.279467	3.97266	7.10748e-05	0.00045257
TGME49_315930	981.344	1.01311	0.167711	6.04077	1.53383e-09	1.43074e-08
TGME49_316260	1851.09	1.58445	0.310622	5.1009	3.38051e-07	2.71815e-06
TGME49_316490	177.775	1.70919	0.305976	5.58603	2.32324e-08	2.03541e-07
TGME49_316660	891.978	1.53546	0.160482	9.56781	1.09191e-21	1.43348e-20
TGME49_316700	152.034	1.10099	0.320514	3.43507	0.000592401	0.0031224
TGME49_316900	523.428	1.99293	0.216112	9.22178	2.92195e-20	3.69347e-19
TGME49_318275	144.713	1.61	0.266965	6.03075	1.63203e-09	1.52067e-08
TGME49_318470	1239.35	1.20742	0.227675	5.30324	1.13764e-07	9.40512e-07
TGME49_318525	666.948	1.70476	0.23453	7.26883	3.62612e-13	3.85111e-12
TGME49_318570	678.409	1.12364	0.186497	6.025	1.69114e-09	1.57402e-08
TGME49_318620	503.863	1.44232	0.174613	8.26008	1.4558e-16	1.67585e-15
TGME49_318710	588.711	1.84757	0.169921	10.8731	1.54878e-27	2.52888e-26
TGME49_318880	87.4006	1.12249	0.356413	3.1494	0.00163607	0.00755597
TGME49_319300	666.033	1.00853	0.278024	3.62749	0.000286186	0.00162197
TGME49_319350	1175.87	1.50598	0.121629	12.3817	3.28336e-35	6.74674e-34
TGME49_319500	1567.69	1.59355	0.189954	8.38909	4.89909e-17	5.74849e-16
TGME49_319658	226.998	1.0705	0.26493	4.04067	5.32984e-05	0.000345061
TGME49_319662	169.556	1.72379	0.264353	6.52079	6.99402e-11	6.91035e-10
TGME49_319730	277.779	1.8257	0.338716	5.39006	7.04348e-08	5.95024e-07
TGME49_319870	2231.84	1.51087	0.199039	7.59086	3.17787e-14	3.46148e-13
TGME49_320040	154.054	1.52201	0.265174	5.73968	9.48581e-09	8.50325e-08
TGME49_320060	512.754	1.3892	0.221356	6.27586	3.47718e-10	3.3614e-09
TGME49_320200	83.2258	1.89612	0.370288	5.12066	3.04467e-07	2.45507e-06
TGME49_320260	579.092	1.83827	0.217608	8.44764	2.97256e-17	3.50243e-16
TGME49_320300	1119.18	1.42057	0.319506	4.44615	8.74236e-06	6.23397e-05
TGME49_320550	732.932	1.1509	0.192551	5.97711	2.27138e-09	2.10486e-08
TGME49_320588	386.923	1.51268	0.261693	5.78036	7.45409e-09	6.74595e-08
TGME49_320600	3522.38	1.10368	0.202368	5.45381	4.93032e-08	4.23659e-07
TGME49_321170	122.819	1.09261	0.326804	3.34331	0.000827841	0.00417454
TGME49_321560	549.172	1.42044	0.209853	6.76872	1.29925e-11	1.30956e-10
TGME49_323110	511.976	1.8429	0.310171	5.94158	2.82289e-09	2.60177e-08
TGME49_207140	65.1041	2.41363	0.653973	3.69072	0.000223617	0.00129409
TGME49_301380	590.49	2.2295	0.220144	10.1275	4.17336e-24	6.01741e-23
TGME49_304970	996.282	2.42923	0.211462	11.4878	1.51955e-30	2.73874e-29
TGME49_305850	1268.05	2.77534	0.135709	20.4507	5.91885e-93	5.13792e-91
TGME49_306190	3710.02	2.99331	0.27037	11.0712	1.73105e-28	2.92764e-27
TGME49_306220	807.032	2.21229	0.209764	10.5466	5.26797e-26	8.06019e-25
TGME49_306460	431.328	2.09372	0.219152	9.55373	1.25106e-21	1.63987e-20
TGME49_306470	305.98	2.47101	0.303155	8.15099	3.6095e-16	4.11058e-15
TGME49_306730	55.3334	2.5565	0.469612	5.44385	5.21405e-08	4.46237e-07
TGME49_306930	883.663	2.03927	0.194004	10.5115	7.64637e-26	1.15949e-24
TGME49_307090	144.84	2.17956	0.325675	6.69245	2.19462e-11	2.19643e-10
TGME49_308890	1391.83	2.23796	0.185441	12.0683	1.55324e-33	3.04457e-32
TGME49_309250	729.675	2.04695	0.17698	11.566	6.1302e-31	1.11909e-29
TGME49_309380	464.228	2.78393	0.247219	11.261	2.04474e-29	3.59392e-28
TGME49_309600	3965.35	2.42417	0.152745	15.8707	1.01031e-56	4.09271e-55
TGME49_310150	1238.36	2.35024	0.221777	10.5973	3.0666e-26	4.75183e-25
TGME49_310280	792.181	2.22618	0.1621	13.7333	6.41274e-43	1.65313e-41
TGME49_310640	1710.72	2.19925	0.153995	14.2813	2.86056e-46	8.16603e-45
TGME49_310670	800.111	2.22519	0.235839	9.43522	3.9017e-21	5.02906e-20
TGME49_311100	1919.4	2.25726	0.196511	11.4867	1.53898e-30	2.76788e-29
TGME49_311335	1045.74	2.20159	0.238107	9.24624	2.32527e-20	2.948e-19
TGME49_311440	228.538	2.46176	0.296544	8.3015	1.02807e-16	1.19479e-15
TGME49_311690	558.667	2.31636	0.155305	14.9149	2.63511e-50	8.79092e-49
TGME49_311720	11202.8	2.70318	0.228117	11.85	2.15237e-32	4.06893e-31
TGME49_311770	1302.11	2.33556	0.281431	8.29887	1.05102e-16	1.21979e-15
TGME49_311920	1329.26	2.25708	0.15666	14.4075	4.64031e-47	1.37066e-45
TGME49_312065	595.769	2.80669	0.241752	11.6098	3.67452e-31	6.78073e-30
TGME49_312090	3116.68	2.64212	0.205607	12.8503	8.56529e-38	1.91246e-36
TGME49_312230	1033.3	2.76689	0.193159	14.3244	1.53982e-46	4.45553e-45
TGME49_312380	206.797	2.59887	0.252845	10.2785	8.806e-25	1.29607e-23
TGME49_312490	857.513	2.25623	0.167922	13.4362	3.70841e-41	9.09148e-40
TGME49_312500	656.433	2.106	0.201225	10.4659	1.23869e-25	1.86175e-24
TGME49_312640	837.942	2.57329	0.157976	16.2891	1.17875e-59	5.22273e-58
TGME49_312820	187.928	2.32075	0.323442	7.17516	7.2225e-13	7.58541e-12
TGME49_312905	3910.19	2.85469	0.295365	9.66495	4.24834e-22	5.66468e-21
TGME49_313030	755.467	2.00925	0.129894	15.4684	5.67035e-54	2.10645e-52
TGME49_313080	1382.05	2.77232	0.232596	11.919	9.42218e-33	1.80528e-31
TGME49_313230	1918.84	2.29883	0.147588	15.576	1.05973e-54	4.06086e-53
TGME49_313340	953.716	2.77248	0.248235	11.1688	5.7974e-29	1.00037e-27
TGME49_313370	1374.41	2.52329	0.180841	13.9531	3.01423e-44	8.16627e-43
TGME49_313400	707.02	2.42005	0.235585	10.2725	9.37254e-25	1.37469e-23
TGME49_313430	952.591	2.3724	0.204684	11.5905	4.60218e-31	8.45588e-30
TGME49_313540	1432.88	2.00379	0.12931	15.496	3.68959e-54	1.3827e-52
TGME49_313640	3125.35	2.93163	0.146589	19.999	5.61717e-89	4.46591e-87
TGME49_313680	981.372	2.74655	0.190313	14.4317	3.26756e-47	9.75339e-46
TGME49_313760	1533.98	2.94345	0.167906	17.5304	8.40462e-69	4.41346e-67
TGME49_313930	873.389	2.47498	0.349436	7.08279	1.41278e-12	1.47106e-11
TGME49_314265	250.983	2.09646	0.240895	8.70282	3.23741e-18	3.90094e-17
TGME49_314515	126.956	2.09418	0.310916	6.73552	1.63341e-11	1.64249e-10
TGME49_314700	1718.08	2.47462	0.252396	9.80452	1.07655e-22	1.46553e-21
TGME49_314780	831.942	2.71069	0.203428	13.3251	1.65498e-40	3.96589e-39
TGME49_314860	879.296	2.63997	0.199411	13.2388	5.23543e-40	1.22357e-38
TGME49_314900	836.39	2.26035	0.201457	11.22	3.25259e-29	5.6469e-28
TGME49_315080	817.074	2.33663	0.181673	12.8617	7.3896e-38	1.6543e-36
TGME49_315220	1623.63	2.20355	0.248083	8.88229	6.55e-19	8.05214e-18
TGME49_315500	557.621	2.46641	0.244323	10.0949	5.82084e-24	8.35041e-23
TGME49_315690	264.735	2.4351	0.210448	11.571	5.78006e-31	1.05744e-29
TGME49_315950	947.804	2.0318	0.2316	8.77288	1.74159e-18	2.1045e-17
TGME49_316110	85.4342	2.70891	0.345706	7.83587	4.65606e-15	5.13071e-14
TGME49_316310	3728.51	2.21509	0.143313	15.4564	6.83616e-54	2.52849e-52
TGME49_316510	1877.14	2.09985	0.171076	12.2744	1.24296e-34	2.51161e-33
TGME49_316570	1456.53	2.72652	0.252032	10.8182	2.82379e-27	4.54101e-26
TGME49_316600	1269.69	2.36901	0.163675	14.4738	1.77266e-47	5.36655e-46
TGME49_318150	560.158	2.9444	0.182664	16.1192	1.87011e-58	8.07563e-57
TGME49_318230	1235.45	2.96205	0.264258	11.2089	3.68742e-29	6.37579e-28
TGME49_318300	185.003	2.19932	0.226768	9.69853	3.05878e-22	4.10426e-21
TGME49_318310	1009.4	2.21006	0.239168	9.24063	2.4505e-20	3.10215e-19
TGME49_318350	1035.76	2.52965	0.190351	13.2894	2.66613e-40	6.31776e-39
TGME49_318560	189.576	2.94354	0.3284	8.96326	3.15227e-19	3.90909e-18
TGME49_318660	1022.54	2.09837	0.174305	12.0385	2.22883e-33	4.33882e-32
TGME49_318770	571.427	2.57204	0.232546	11.0604	1.95287e-28	3.29624e-27
TGME49_319640	2018.08	2.83765	0.277986	10.2079	1.82835e-24	2.67247e-23
TGME49_320010	694.858	2.28498	0.217788	10.4918	9.42465e-26	1.42408e-24
TGME49_320070	477.797	2.4704	0.197493	12.5088	6.68245e-36	1.39332e-34
TGME49_320480	586.6	2.43373	0.297689	8.1754	2.94878e-16	3.36264e-15
TGME49_320515	948.96	2.30563	0.230214	10.0151	1.30793e-23	1.86687e-22
TGME49_320570	1158.48	2.95868	0.146019	20.2623	2.76666e-91	2.3303e-89
TGME49_320610	153.594	2.49046	0.275074	9.0538	1.38075e-19	1.72735e-18
TGME49_320760	372.175	2.13712	0.26397	8.09606	5.67661e-16	6.43879e-15
TGME49_321310	369.956	2.82827	0.185828	15.2199	2.61103e-52	9.25503e-51
TGME49_321360	711.073	2.05625	0.209297	9.82453	8.82877e-23	1.2075e-21
TGME49_321450	1390.77	2.4507	0.221279	11.0751	1.65672e-28	2.80751e-27
TGME49_321530	2343.68	2.62909	0.166838	15.7584	6.01782e-56	2.3811e-54
TGME49_324800	72.8167	2.6107	0.405565	6.4372	1.21699e-10	1.19274e-09
TGME49_301222	301.959	3.56248	0.342275	10.4083	2.27344e-25	3.39898e-24
TGME49_304650	592.023	3.05879	0.369692	8.27389	1.29655e-16	1.49657e-15
TGME49_305080	372.967	3.54554	0.225763	15.7047	1.40472e-55	5.48162e-54
TGME49_305240	577.3	3.81516	0.44425	8.58787	8.85973e-18	1.05412e-16
TGME49_305250	2505.62	3.876	0.387026	10.0148	1.31186e-23	1.86935e-22
TGME49_305330	2820.24	3.58776	0.279274	12.8467	8.9728e-38	1.99821e-36
TGME49_306060	7442.75	3.92215	0.169231	23.1763	7.88887e-119	1.22019e-116
TGME49_306440	321.867	3.31195	0.234756	14.108	3.38832e-45	9.45063e-44
TGME49_307800	365.302	3.37951	0.317611	10.6404	1.93339e-26	3.01234e-25
TGME49_307860	1669.07	3.10487	0.200476	15.4875	4.21305e-54	1.57195e-52
TGME49_308090	2919.5	3.17824	0.311964	10.1878	2.24741e-24	3.26816e-23
TGME49_308860	2940.79	3.13089	0.175043	17.8864	1.50481e-71	8.53427e-70
TGME49_309120	5651.34	3.36941	0.120048	28.0673	2.45932e-173	1.23067e-170
TGME49_309200	429.036	3.6301	0.230083	15.7773	4.45662e-56	1.77993e-54
TGME49_309580	470.863	3.61273	0.199797	18.082	4.41602e-73	2.62707e-71
TGME49_310240	1167.38	3.99503	0.256277	15.5887	8.68824e-55	3.35958e-53
TGME49_310320	416.248	3.65765	0.252141	14.5063	1.10483e-47	3.38087e-46
TGME49_310360	779.822	3.31461	0.178993	18.5181	1.47527e-76	8.90079e-75
TGME49_310700	1499.17	3.82826	0.19408	19.7252	1.31054e-86	9.95422e-85
TGME49_310810	439.719	3.54682	0.266101	13.3289	1.57265e-40	3.77925e-39
TGME49_311230	4578.63	3.62039	0.181337	19.965	1.10975e-88	8.74134e-87
TGME49_311310	1208.51	3.49969	0.25893	13.5159	1.25938e-41	3.15104e-40
TGME49_311460	318.801	3.67558	0.228559	16.0815	3.43687e-58	1.46922e-56
TGME49_311470	5261.51	3.68938	0.18929	19.4906	1.31992e-84	9.20372e-83
TGME49_311740	267.465	3.74308	0.501083	7.46999	8.02038e-14	8.65855e-13
TGME49_311850	127.128	3.99544	0.950149	4.20507	2.61001e-05	0.000175938
TGME49_312105	187.063	3.58378	0.313858	11.4185	3.38089e-30	6.06777e-29
TGME49_312270	1267.24	3.2271	0.219017	14.7344	3.87355e-49	1.25294e-47
TGME49_312520	177.226	3.45937	0.281757	12.2778	1.19129e-34	2.42447e-33
TGME49_312830	122.874	3.69685	0.366095	10.0981	5.63446e-24	8.09669e-23
TGME49_313240	463.969	3.98035	0.193474	20.573	4.78889e-94	4.24366e-92
TGME49_313380	1830.21	3.0272	0.243852	12.4141	2.19153e-35	4.52508e-34
TGME49_313390	5334.23	3.91998	0.16256	24.114	1.7827e-128	3.61082e-126
TGME49_313770	180.196	3.05174	0.259967	11.7389	8.04814e-32	1.49488e-30
TGME49_313960	223.114	3.454	0.283305	12.1918	3.43791e-34	6.84926e-33
TGME49_314695	377.893	3.01257	0.35033	8.59924	8.02433e-18	9.56064e-17
TGME49_314740	1013.59	3.58076	0.145507	24.6088	1.01674e-133	2.16236e-131
TGME49_314970	958.876	3.59066	0.177872	20.1868	1.27918e-90	1.0565e-88
TGME49_315290	1974.83	3.04815	0.253197	12.0386	2.22603e-33	4.33882e-32
TGME49_315320	1868.11	3.32626	0.241414	13.7782	3.44655e-43	8.99381e-42
TGME49_315600	208.911	3.27134	0.224641	14.5625	4.86529e-48	1.51055e-46
TGME49_315720	244.582	3.81812	0.280789	13.5978	4.12477e-42	1.04433e-40
TGME49_315920	200.52	3.97875	0.260655	15.2644	1.31962e-52	4.7568e-51
TGME49_316090	180.054	3.22785	0.26472	12.1934	3.36901e-34	6.74357e-33
TGME49_316220	157.315	3.47736	0.580209	5.99329	2.05641e-09	1.90981e-08
TGME49_316520	532.777	3.03203	0.170624	17.7702	1.20298e-70	6.6453e-69
TGME49_318400	1002.38	3.40004	0.176007	19.3177	3.81329e-83	2.63737e-81
TGME49_318650	1380.23	3.26025	0.154667	21.0792	1.23468e-98	1.19357e-96
TGME49_319550	885.067	3.3837	0.36058	9.38406	6.34816e-21	8.17002e-20
TGME49_320080	3305.5	3.62803	0.247834	14.639	1.58493e-48	5.01227e-47
TGME49_320490	3810.21	3.1514	0.322838	9.76156	1.64601e-22	2.22971e-21
TGME49_320650	187.684	3.12513	0.565637	5.52497	3.29543e-08	2.86649e-07
TGME49_320680	66.0352	3.11173	0.419934	7.41005	1.26255e-13	1.35612e-12
TGME49_321440	1689.49	3.90354	0.239932	16.2694	1.62838e-59	7.14054e-58
TGME49_321520	2456.89	3.88612	0.223283	17.4044	7.63387e-68	3.93584e-66
TGME49_329800	18.4064	3.99952	0.773042	5.17374	2.29452e-07	1.859e-06
TGME49_301250	1878.16	4.6889	0.206906	22.662	1.06292e-113	1.48234e-111
TGME49_301300	199.826	4.05734	0.284087	14.282	2.83222e-46	8.11234e-45
TGME49_301390	818.134	4.28601	0.206054	20.8005	4.2861e-96	3.96324e-94
TGME49_301400	5041.31	4.25772	0.154041	27.6403	3.6549e-168	1.48058e-165
TGME49_301410	590.452	4.90805	0.338453	14.5014	1.18636e-47	3.60442e-46
TGME49_305180	625.758	4.32991	0.193563	22.3695	7.79419e-111	9.75076e-109
TGME49_305310	600.136	4.93769	0.20789	23.7515	1.05931e-124	1.8391e-122
TGME49_305640	187.711	4.43676	0.307395	14.4334	3.18885e-47	9.55196e-46
TGME49_306040	577.741	4.68998	0.322513	14.542	6.56511e-48	2.03089e-46
TGME49_306640	297.644	4.47126	0.283858	15.7518	6.67987e-56	2.61869e-54
TGME49_306660	1649.07	4.43058	0.259434	17.0779	2.16807e-65	1.07858e-63
TGME49_307820	247.35	4.41155	0.359361	12.2761	1.21737e-34	2.46576e-33
TGME49_309190	655.374	4.00699	0.29016	13.8096	2.2307e-43	5.85695e-42
TGME49_309210	1664.03	4.39709	0.209795	20.959	1.55412e-97	1.46899e-95
TGME49_309560	3420.86	4.96427	0.347652	14.2794	2.9402e-46	8.3653e-45
TGME49_310490	4188.05	4.72597	0.278995	16.9393	2.30992e-64	1.1165e-62
TGME49_311110	215.021	4.10487	0.282986	14.5056	1.117e-47	3.40584e-46
TGME49_311860	1136.38	4.19102	0.396302	10.5753	3.87841e-26	5.95552e-25
TGME49_311905	153.211	4.10071	0.333624	12.2914	1.0075e-34	2.06524e-33
TGME49_312630	2423.52	4.8936	0.176131	27.7839	6.78847e-170	2.88748e-167
TGME49_313180	3227.91	4.77524	0.21935	21.7699	4.47531e-105	4.94434e-103
TGME49_313280	251.749	4.07206	0.255758	15.9215	4.49455e-57	1.87427e-55
TGME49_313790	389.267	4.08435	0.3226	12.6607	9.7567e-37	2.10127e-35
TGME49_314500	2690.17	4.24887	0.217309	19.5522	3.94828e-85	2.77587e-83
TGME49_315280	380.815	4.63323	0.308765	15.0057	6.74071e-51	2.30294e-49
TGME49_315360	511.657	4.411	0.260756	16.9162	3.41667e-64	1.64212e-62
TGME49_315480	6.97601	4.86257	1.53722	3.16321	0.00156038	0.00723806
TGME49_315510	473.324	4.39443	0.298175	14.7378	3.68672e-49	1.19706e-47
TGME49_315710	358.815	4.23772	0.298304	14.2061	8.40277e-46	2.36697e-44
TGME49_316140	561.596	4.40141	0.248641	17.7019	4.05645e-70	2.21207e-68
TGME49_316240	263.442	4.30437	0.371027	11.6012	4.06206e-31	7.47964e-30
TGME49_318450	20.8692	4.53408	1.08599	4.17507	2.97891e-05	0.000200013
TGME49_319340	4302.84	4.31707	0.126812	34.0429	5.16261e-254	7.31972e-251
TGME49_319850	1234.23	4.64611	0.219021	21.213	7.23818e-100	7.15991e-98
TGME49_325800	5.82783	4.57638	1.36107	3.36235	0.000772809	0.00393434
TGME49_301150	7.67449	5.94406	1.33311	4.45878	8.2428e-06	5.90249e-05
TGME49_301440	2737.82	5.0901	0.202875	25.0898	6.42835e-139	1.56246e-136
TGME49_304920	5.9846	5.58758	1.40717	3.9708	7.16311e-05	0.000455395
TGME49_306410	347.92	5.94995	0.332762	17.8805	1.6734e-71	9.42756e-70
TGME49_306550	75.7481	5.58503	0.69125	8.0796	6.49796e-16	7.36061e-15
TGME49_306960	434.019	5.43554	0.309063	17.5871	3.0904e-69	1.66393e-67
TGME49_307760	577.61	5.26445	0.367606	14.3209	1.62041e-46	4.67282e-45
TGME49_308010	694.19	5.70591	0.341459	16.7104	1.10118e-62	5.11897e-61
TGME49_309870	210.306	5.26794	0.365356	14.4187	3.94973e-47	1.17484e-45
TGME49_309890	323.143	5.46702	0.385391	14.1857	1.12418e-45	3.15624e-44
TGME49_310080	1061.96	5.98749	0.243261	24.6134	9.08141e-134	1.98091e-131
TGME49_310430	1233.65	5.66665	0.257696	21.9897	3.61615e-107	4.21406e-105
TGME49_310520	274.459	5.14874	0.311102	16.55	1.60099e-61	7.32237e-60
TGME49_310860	455.552	5.28247	0.335252	15.7567	6.1761e-56	2.43241e-54
TGME49_311220	569.603	5.76872	0.302265	19.085	3.36739e-81	2.27088e-79
TGME49_311280	110.061	5.60228	0.499613	11.2132	3.51159e-29	6.08413e-28
TGME49_311750	236.477	5.44315	0.345282	15.7644	5.47306e-56	2.17567e-54
TGME49_311780	293.838	5.53769	0.309114	17.9147	9.05625e-72	5.24092e-70
TGME49_312430	324.529	5.69504	0.377723	15.0773	2.28478e-51	7.93332e-50
TGME49_313270	1424.4	5.52709	0.198493	27.8453	1.22767e-170	5.49672e-168
TGME49_313445	272.718	5.36704	0.425683	12.6081	1.90627e-36	4.06432e-35
TGME49_313570	752.865	5.41461	0.253226	21.3825	1.94379e-101	1.99226e-99
TGME49_313580	289.896	5.79563	0.400836	14.4589	2.20409e-47	6.649e-46
TGME49_313900	449.555	5.34611	0.351529	15.2081	3.12295e-52	1.10236e-50
TGME49_314760	21.9267	5.60999	1.09029	5.14541	2.66941e-07	2.15452e-06
TGME49_314820	298.752	5.31204	0.315092	16.8587	9.05647e-64	4.3041e-62
TGME49_315160	710.028	5.09068	0.241568	21.0735	1.39146e-98	1.33002e-96
TGME49_315620	552.964	5.70599	0.413329	13.805	2.37923e-43	6.22774e-42
TGME49_316340	3308.21	5.23748	0.218538	23.966	6.29711e-127	1.21749e-124
TGME49_316350	245.899	5.33427	0.327696	16.2781	1.41217e-59	6.22451e-58
TGME49_316470	193.956	5.84116	0.40732	14.3405	1.22227e-46	3.54874e-45
TGME49_316680	1628.99	5.23211	0.341264	15.3316	4.70555e-53	1.70341e-51
TGME49_316690	15.3193	5.1125	1.23631	4.13528	3.54516e-05	0.000235614
TGME49_318180	7.68125	5.98613	1.59366	3.75621	0.000172503	0.00102549
TGME49_318380	240.152	5.23541	0.328013	15.961	2.39021e-57	1.00165e-55
TGME49_319560	7197.2	5.86906	0.260936	22.4923	4.9342e-112	6.45774e-110
TGME49_320620	194.893	5.85298	0.466333	12.5511	3.92264e-36	8.28038e-35
TGME49_323900	4.47319	5.20177	1.55515	3.34487	0.000823197	0.00415604
TGME49_458190	5.35017	5.42556	1.4166	3.82999	0.000128149	0.000777386
TGME49_301170	13.774	6.80828	1.34426	5.06469	4.09059e-07	3.26136e-06
TGME49_301310	234.776	6.71169	0.527182	12.7313	3.96407e-37	8.58074e-36
TGME49_304870	13.8994	6.83309	1.39835	4.88653	1.02631e-06	7.97335e-06
TGME49_305280	10.0679	6.36924	1.66236	3.83145	0.000127389	0.000774073
TGME49_305890	58.1858	6.44283	0.913505	7.05287	1.75268e-12	1.81608e-11
TGME49_306520	419.228	6.09505	0.353417	17.246	1.19834e-66	6.06801e-65
TGME49_306970	382.981	6.41219	0.376121	17.0482	3.60387e-65	1.77215e-63
TGME49_307810	894.716	6.66994	0.280565	23.7732	6.32468e-125	1.12092e-122
TGME49_308050	287.248	6.73022	0.489419	13.7514	4.9924e-43	1.29483e-41
TGME49_308070	429.177	6.441	0.341255	18.8745	1.85032e-79	1.20158e-77
TGME49_308093	1001.26	6.97524	0.439089	15.8857	7.96111e-57	3.28763e-55
TGME49_308580	559.208	6.14591	0.301656	20.3739	2.85086e-92	2.42523e-90
TGME49_309150	24.4014	6.67334	1.24933	5.34155	9.2154e-08	7.69337e-07
TGME49_309290	202.22	6.81653	0.564742	12.0702	1.51824e-33	2.98284e-32
TGME49_310100	243.457	6.07698	0.409039	14.8567	6.29098e-50	2.08239e-48
TGME49_310420	1007.45	6.95748	0.314068	22.1528	9.80688e-109	1.17503e-106
TGME49_310920	10.4428	6.39392	1.291	4.9527	7.31918e-07	5.74924e-06
TGME49_310950	1405.59	6.65003	0.253315	26.2521	6.76886e-152	1.98561e-149
TGME49_310960	337.989	6.38189	0.384349	16.6044	6.47376e-62	2.99306e-60
TGME49_311170	14.1775	6.86371	1.29769	5.28917	1.2287e-07	1.01383e-06
TGME49_311790	126.129	6.81468	0.685818	9.93657	2.88598e-23	4.038e-22
TGME49_313110	341.642	6.99346	0.469423	14.898	3.39563e-50	1.12838e-48
TGME49_313440	2695.63	6.02635	0.272069	22.15	1.0421e-108	1.23127e-106
TGME49_313550	347.851	6.00717	0.340655	17.6342	1.34665e-69	7.2968e-68
TGME49_313910	11390.8	6.66537	0.297655	22.393	4.60971e-111	5.85296e-109
TGME49_314260	1121.67	6.92261	0.711796	9.72555	2.34634e-22	3.15828e-21
TGME49_314830	445.214	6.2445	0.334725	18.6556	1.13679e-77	7.05891e-76
TGME49_316730	907.187	6.52177	0.277962	23.4628	9.7883e-122	1.57111e-119
TGME49_316750	204.829	6.52149	0.533702	12.2193	2.45039e-34	4.91639e-33
TGME49_318170	508.966	6.08948	0.396388	15.3624	2.92501e-53	1.06794e-51
TGME49_318370	229.6	6.00065	0.465361	12.8946	4.82691e-38	1.08344e-36
TGME49_318440	2021.9	6.56504	0.274748	23.8947	3.47463e-126	6.5686e-124
TGME49_319390	7.92213	6.02958	1.59671	3.77625	0.00015921	0.000953802
TGME49_319620	409.709	6.58202	0.437966	15.0286	4.77073e-51	1.64978e-49
TGME49_320130	195.725	6.44777	0.503621	12.8028	1.58128e-37	3.47595e-36
TGME49_320210	808.24	6.51189	0.326336	19.9545	1.36911e-88	1.06854e-86
TGME49_329200	14.5553	6.89465	1.28489	5.36595	8.05254e-08	6.76239e-07
TGME49_459690	9.11184	6.22218	1.3225	4.70485	2.54054e-06	1.91769e-05
TGME49_300790	17.5461	7.16675	1.34094	5.34455	9.06413e-08	7.57451e-07
TGME49_300990	17.4163	7.14306	1.2709	5.62045	1.90463e-08	1.67903e-07
TGME49_301000	16.014	7.02217	1.31019	5.35967	8.3372e-08	6.98764e-07
TGME49_301218	24.1875	7.6252	1.22998	6.19945	5.66603e-10	5.40976e-09
TGME49_301340	616.263	7.03536	0.358424	19.6286	8.80693e-86	6.40347e-84
TGME49_305590	742.792	7.22993	0.389379	18.5679	5.84914e-77	3.56013e-75
TGME49_305980	721.926	7.83365	0.493226	15.8825	8.38063e-57	3.4276e-55
TGME49_305990	315.074	7.46438	0.564646	13.2196	6.76506e-40	1.57672e-38
TGME49_306350	520.075	7.27972	0.467919	15.5577	1.41157e-54	5.36082e-53
TGME49_306390	611.927	7.24273	0.38693	18.7184	3.50355e-78	2.20776e-76
TGME49_306620	879.765	7.03165	0.4304	16.3375	5.34193e-60	2.39178e-58
TGME49_306895	635.363	7.29372	0.481324	15.1535	7.18713e-52	2.51609e-50
TGME49_307990	319.548	7.48383	0.56182	13.3207	1.7548e-40	4.19329e-39
TGME49_309040	1051.58	7.61299	0.327569	23.2409	1.75834e-119	2.77003e-117
TGME49_309752	1344.64	7.54734	0.291696	25.874	1.30701e-147	3.58668e-145
TGME49_310090	15.7942	7.01127	1.25462	5.58837	2.29213e-08	2.01022e-07
TGME49_310560	211.47	7.88235	0.748218	10.5348	5.96924e-26	9.08414e-25
TGME49_310630	397.458	7.62547	0.505615	15.0816	2.14145e-51	7.46611e-50
TGME49_310780	9096.29	7.9446	0.221364	35.8893	4.48588e-282	7.63228e-279
TGME49_312150	1410.62	7.98004	0.377531	21.1374	3.60084e-99	3.52096e-97
TGME49_312530	484.286	7.0708	0.430267	16.4335	1.10074e-60	4.98084e-59
TGME49_313310	304.604	7.4107	0.537902	13.777	3.50312e-43	9.11347e-42
TGME49_314020	611.319	7.40741	0.398829	18.5729	5.32458e-77	3.28233e-75
TGME49_314070	144.29	7.32855	0.756556	9.68673	3.4334e-22	4.59244e-21
TGME49_314840	609.396	7.15606	0.378353	18.9137	8.79495e-80	5.79989e-78
TGME49_315123	57.3946	7.90642	1.29008	6.12861	8.86512e-10	8.39817e-09
TGME49_315610	2239.86	7.65458	0.33422	22.9028	4.353e-116	6.27644e-114
TGME49_315810	368.68	7.51564	0.543563	13.8266	1.76053e-43	4.63678e-42
TGME49_316400	12736	7.87883	0.279974	28.1413	3.05989e-174	1.62691e-171
TGME49_316620	495.783	7.53201	0.474166	15.8847	8.0822e-57	3.32151e-55
TGME49_318140	480.651	7.25944	0.442488	16.4059	1.73444e-60	7.8068e-59
TGME49_319860	1034.92	7.12848	0.290587	24.5313	6.85078e-133	1.42145e-130
TGME49_320170	28.9433	7.87674	1.28696	6.12043	9.3326e-10	8.8312e-09
TGME49_321290	302.729	7.59519	0.587781	12.9218	3.39097e-38	7.65172e-37
TGME49_321500	4780.08	7.46686	0.272422	27.4091	2.13477e-165	7.56689e-163
TGME49_329000	21.298	7.43951	1.29119	5.76173	8.32538e-09	7.5105e-08
TGME49_329100	36.129	7.22332	1.21422	5.94892	2.69919e-09	2.49045e-08
TGME49_300980	39.0889	8.30278	1.24648	6.66099	2.71992e-11	2.71577e-10
TGME49_301160	38.9731	8.2984	1.22673	6.76466	1.33622e-11	1.34523e-10
TGME49_301355	93.2055	8.59208	1.22304	7.02519	2.13782e-12	2.20441e-11
TGME49_301480	293.25	8.0277	0.714302	11.2385	2.63767e-29	4.59808e-28
TGME49_304690	50.8875	8.68496	1.21033	7.17567	7.19528e-13	7.56616e-12
TGME49_305490	69.5948	8.17194	1.20563	6.77815	1.21724e-11	1.22836e-10
TGME49_309400	426.089	8.90076	0.74734	11.9099	1.05087e-32	2.00893e-31
TGME49_309910	845.367	8.3659	1.08903	7.682	1.56621e-14	1.71256e-13
TGME49_312100	1542.57	8.64673	0.520893	16.5998	6.98867e-62	3.21365e-60
TGME49_312950	305.782	8.41044	0.765073	10.993	4.12981e-28	6.9158e-27
TGME49_314430	5275.57	8.89235	0.294029	30.2431	6.42382e-201	6.07194e-198
TGME49_316250	2284.57	8.5925	0.484412	17.738	2.13378e-70	1.1711e-68
TGME49_316360	202.494	8.23982	0.85373	9.65155	4.84161e-22	6.44563e-21
TGME49_319308	155.681	8.44213	1.06081	7.95819	1.74573e-15	1.95664e-14
TGME49_319510	362.252	8.33901	0.664859	12.5425	4.36764e-36	9.19691e-35
TGME49_319610	911.842	8.18953	0.417161	19.6316	8.30789e-86	6.09269e-84
TGME49_320030	332.205	8.95067	0.877764	10.1971	2.04216e-24	2.97477e-23
TGME49_321420	379.252	8.40642	0.668904	12.5674	3.18881e-36	6.76489e-35
TGME49_322010	42.1877	8.41381	1.2161	6.91866	4.55937e-12	4.65067e-11
TGME49_301130	97.103	9.61766	1.21369	7.92429	2.29451e-15	2.56161e-14
TGME49_301180	65.7614	9.05253	1.30037	6.96151	3.36649e-12	3.45045e-11
TGME49_301210	68.6411	9.11508	1.23202	7.39849	1.37741e-13	1.47763e-12
TGME49_301216	86.9234	9.46863	1.21129	7.81697	5.4109e-15	5.95479e-14
TGME49_305520	5450.07	9.23025	0.355731	25.9473	1.95275e-148	5.53735e-146
TGME49_305860	860.707	9.91351	0.752932	13.1665	1.36715e-39	3.15186e-38
TGME49_306510	73.6414	9.22992	1.26411	7.30149	2.84596e-13	3.03011e-12
TGME49_308840	3166.06	9.70671	0.408296	23.7737	6.24865e-125	1.12092e-122
TGME49_311380	374.035	9.11908	0.884905	10.3052	6.67873e-25	9.91553e-24
TGME49_314730	347.101	9.59885	1.04147	9.21667	3.06463e-20	3.86807e-19
TGME49_315820	177.052	9.5212	1.21027	7.86699	3.63282e-15	4.02401e-14
TGME49_320020	2744.93	9.77922	0.458752	21.317	7.89423e-101	7.90073e-99
TGME49_304730	134.917	10.0974	1.48729	6.7891	1.12838e-11	1.14004e-10
TGME49_304910	238.835	10.917	1.21175	9.00927	2.07427e-19	2.58357e-18
TGME49_305900	174.555	10.4693	1.1916	8.78594	1.55058e-18	1.87903e-17
TGME49_307980	216.353	10.7787	1.19161	9.04545	1.49053e-19	1.86195e-18
TGME49_308060	319.325	10.3765	1.19628	8.67397	4.17308e-18	5.02127e-17
TGME49_309810	3911.01	10.1948	0.431661	23.6176	2.54406e-123	4.24359e-121
TGME49_310470	978.757	10.5138	0.85578	12.2856	1.08207e-34	2.21279e-33
TGME49_311360	1371.59	10.5829	0.736822	14.3629	8.84011e-47	2.60217e-45
TGME49_312840	403.844	10.7154	1.18713	9.02629	1.77589e-19	2.21517e-18
TGME49_312860	631.368	10.4661	1.02893	10.1718	2.65005e-24	3.8471e-23
TGME49_313160	166.07	10.3915	1.19823	8.67233	4.23352e-18	5.08681e-17
TGME49_313750	190.717	10.5943	1.1887	8.91252	4.98864e-19	6.15049e-18
TGME49_314030	173.275	10.4572	1.19152	8.77633	1.68895e-18	2.0438e-17
TGME49_314810	4885.77	10.1703	0.376168	27.0367	5.48177e-161	1.79359e-158
TGME49_315660	248.601	10.9795	1.19205	9.21059	3.24322e-20	4.08742e-19
TGME49_318420	158.315	10.3243	1.19301	8.65399	4.97285e-18	5.96671e-17
TGME49_320050	11140.2	10.0543	0.260803	38.5513	0	0
TGME49_320220	1763.14	10.6213	0.668163	15.8963	6.72337e-57	2.79004e-55
TGME49_320525	149.671	10.2426	1.20684	8.48708	2.11888e-17	2.50351e-16
TGME49_320630	1174.6	10.0372	0.668096	15.0236	5.14171e-51	1.77087e-49
TGME49_301120	349.098	11.4693	1.19359	9.60904	7.32312e-22	9.64362e-21
TGME49_304700	439.611	11.8008	1.18681	9.94332	2.69694e-23	3.77971e-22
TGME49_304720	342.883	11.4401	1.20078	9.52727	1.61468e-21	2.10353e-20
TGME49_304750	271.381	11.1021	1.1914	9.31857	1.17916e-20	1.50844e-19
TGME49_304770	497.096	11.9757	1.1967	10.0072	1.41648e-23	2.01504e-22
TGME49_307830	1636.39	11.2538	0.859303	13.0964	3.45077e-39	7.93398e-38
TGME49_308880	305.914	11.278	1.19245	9.45784	3.14375e-21	4.0706e-20
TGME49_309160	282.371	11.1594	1.25935	8.8612	7.91545e-19	9.68874e-18
TGME49_309920	402.908	11.6766	1.21424	9.61642	6.81647e-22	9.0043e-21
TGME49_311180	445.085	11.8172	1.20068	9.84205	7.41817e-23	1.01784e-21
TGME49_311240	3260.21	11.5129	0.658141	17.493	1.61885e-68	8.44882e-67
TGME49_314100	960.425	11.0712	1.03122	10.736	6.89611e-27	1.0945e-25
TGME49_315670	436.85	11.7904	1.18816	9.92328	3.29724e-23	4.60584e-22
TGME49_315680	277.159	11.1325	1.19395	9.32409	1.11943e-20	1.43419e-19
TGME49_315940	424.633	11.7486	1.19126	9.86231	6.06394e-23	8.36077e-22
TGME49_321550	434.984	11.7863	1.19294	9.8801	5.07831e-23	7.02458e-22
TGME49_321570	350.279	11.4714	1.20184	9.54485	1.36303e-21	1.77842e-20
TGME49_321640	433.096	11.7773	1.19497	9.85567	6.47808e-23	8.91732e-22
TGME49_301010	614.822	12.2839	1.18499	10.3662	3.53122e-25	5.26097e-24
TGME49_301420	1003.77	12.9908	1.21547	10.6878	1.16055e-26	1.82492e-25
TGME49_304710	992.379	12.974	1.19415	10.8646	1.69943e-27	2.76425e-26
TGME49_304890	561.641	12.1529	1.19095	10.2044	1.89487e-24	2.76495e-23
TGME49_305540	576.469	12.1919	1.18732	10.2684	9.7802e-25	1.43202e-23
TGME49_308000	686.383	12.444	1.1889	10.4668	1.22673e-25	1.85032e-24
TGME49_310750	1606.23	12.7071	1.20564	10.5397	5.66628e-26	8.63854e-25
TGME49_311480	761.653	12.5941	1.18895	10.5926	3.22432e-26	4.98714e-25
TGME49_313410	938.8	12.8943	1.18546	10.8771	1.48192e-27	2.42904e-26
TGME49_315760	869.105	12.7839	1.20049	10.6489	1.76492e-26	2.7549e-25
TGME49_316255	506.558	12.0038	1.19068	10.0814	6.67626e-24	9.56143e-23
TGME49_318430	893.996	12.8233	1.21322	10.5696	4.12249e-26	6.31892e-25
TGME49_321410	940.522	12.8984	1.18907	10.8475	2.04962e-27	3.31485e-26
TGME49_321540	674.607	12.4191	1.19694	10.3758	3.19681e-25	4.7711e-24
TGME49_321680	2361.5	12.3692	1.02949	12.0149	2.96683e-33	5.76228e-32
TGME49_321690	583.574	12.2089	1.18827	10.2745	9.18125e-25	1.34896e-23
TGME49_304760	1714.14	13.764	1.19331	11.5343	8.86494e-31	1.61486e-29
TGME49_304880	1521.81	13.5923	1.20729	11.2585	2.10274e-29	3.68825e-28
TGME49_304900	1388.41	13.4589	1.21146	11.1097	1.12528e-28	1.91839e-27
TGME49_308810	1300.27	13.3641	1.20444	11.0957	1.31686e-28	2.23604e-27
TGME49_309220	1233.68	13.2892	1.19261	11.143	7.7495e-29	1.32646e-27
TGME49_309820	3215.1	13.7091	1.19168	11.504	1.25951e-30	2.27738e-29
TGME49_310030	1123.12	13.154	1.19668	10.9921	4.17336e-28	6.975e-27
TGME49_304740	2240.48	14.1502	1.18923	11.8986	1.20316e-32	2.2949e-31
TGME49_317720	2325.82	14.2033	1.18705	11.9652	5.40722e-33	1.04544e-31
TGME49_321620	2045.36	14.0188	1.18864	11.794	4.19211e-32	7.83786e-31
TGME49_309590	17101.2	17.0819	1.21656	14.0411	8.73251e-45	2.40413e-43
