# Supplementary material for: Cascading expression of ApiAP2 transcription factors controls daughter cell assembly in Toxoplasma gondii
Source: PLoS Pathog. 2024 Dec 30;20(12):e1012810. doi: 10.1371/journal.ppat.1012810 (PMC11723607; doi:10.1371/journal.ppat.1012810)
Supplement: S3 Table — (XLSX) [file ppat.1012810.s009.xlsx]

## Sheet: file1_with_presence_up
Supplementary Table 3 - List of Up regulated genes present in both 2h and 6h Transcriptomic data
geneID	Product Description	log2FC(2h auxin)	log2FC(6h auxin)	location	Present in CUT & Tag
TGME49_313990	CBF/Mak21 family protein	1.01269	1.2155	nucleus - non-chromatin	N/A
TGME49_307580	CBS domain-containing protein	1.01623	1.06116	N/A	N/A
TGME49_312210	hypothetical protein	1.02653	1.21511	N/A	N/A
TGME49_268210	store potentiating/activating regulatory kinase SPARK	1.02733	1.0132	N/A	N/A
TGME49_315460	hypothetical protein	1.02981	1.08522	N/A	N/A
TGME49_260270	HEAT repeat-containing protein	1.037	1.0579	N/A	N/A
TGME49_262825	peptidase family c50 protein	1.04261	1.1743	N/A	N/A
TGME49_297245	apicoplast monocarboxylate transporter AMT2	1.04673	1.00822	PM - integral	yes
TGME49_315930	succinate dehydrogenase subunit SDH18	1.05281	1.01311	mitochondrion - membranes	N/A
TGME49_233030	gliding-associated protein GAP70	1.05984	1.04507	apical 1	yes
TGME49_306290	DNA-directed RNA polymerase III RPC1	1.07311	1.31414	nucleus - non-chromatin	N/A
TGME49_289890	hypothetical protein	1.08176	1.03676	N/A	yes
TGME49_227880	hypothetical protein	1.08689	1.02127	N/A	N/A
TGME49_201380	chorismate synthase putative	1.09211	1.15301	unknown	yes
TGME49_314450	hypothetical protein	1.09311	1.02137	N/A	yes
TGME49_320600	cold-shock DNA-binding domain-containing protein	1.11387	1.10368	nucleus - non-chromatin	yes
TGME49_310050	RNA recognition motif-containing protein	1.18183	1.13972	nucleus - non-chromatin	N/A
TGME49_320550	AP-5 complex subunit beta-1 putative	1.19079	1.1509	N/A	N/A
TGME49_246690	alpha amylase	1.19282	1.04332	unknown	N/A
TGME49_293430	hypothetical protein	1.20076	1.09259	PM - integral	yes
TGME49_261670	ribonuclease H1/H2 small subunit protein	1.20656	1.0648	N/A	N/A
TGME49_318620	RNA-directed RNA polymerase	1.20787	1.44232	nucleus - non-chromatin	N/A
TGME49_228480	hypothetical protein	1.20938	1.31284	N/A	N/A
TGME49_261680	hypothetical protein	1.2204	1.15083	N/A	yes
TGME49_308020	SAG-related sequence SRS57	1.22103	1.05386	PM - peripheral 1	yes
TGME49_268182	transporter	1.22312	1.11508	N/A	yes
TGME49_219125	N/A	1.22393	1.26899	N/A	N/A
TGME49_305050	essential light chain ELC2	1.23845	1.31663	IMC	N/A
TGME49_299970	tetratricopeptide repeat-containing protein	1.24032	1.05887	IMC	yes
TGME49_308920	splicing factor U2AF protein	1.2449	1.23774	nucleus - non-chromatin	N/A
TGME49_310530	SNF2 family N-terminal domain-containing protein	1.25031	1.55027	N/A	N/A
TGME49_318570	SFT2 family protein	1.25111	1.12364	Golgi	N/A
TGME49_272645	N/A	1.25698	1.14178	N/A	N/A
TGME49_310040	ubiquitin conjugating enzyme E2 putative	1.25732	1.19837	cytosol	yes
TGME49_310190	VPS15-like kinase	1.2614	1.23439	unknown	N/A
TGME49_305140	patatin-like phospholipase PL3	1.26352	1.17179	unknown	yes
TGME49_202280	N/A	1.26621	1.48501	N/A	N/A
TGME49_273280	hypothetical protein	1.26837	1.12472	N/A	N/A
TGME49_311870	WD domain	1.26909	1.36946	cytosol	N/A
TGME49_271375	hypothetical protein	1.2705	1.13966	N/A	yes
TGME49_315780	myosin light chain MLC7	1.27553	1.11023	apical 2	N/A
TGME49_313560	60S ribosomal protein L7a putative	1.28047	1.25096	cytosol	yes
TGME49_222300	hypothetical protein	1.2832	1.16252	apicoplast	N/A
TGME49_304955	N/A	1.29773	1.30335	dense granules	N/A
TGME49_311400	protein transport protein SEC31 putative	1.29868	1.29575	nucleus - non-chromatin	yes
TGME49_234270	hypothetical protein	1.30046	1.02742	apical 2	N/A
TGME49_309370	AP-3 complex subunit delta putative	1.30824	1.1574	nucleus - chromatin	N/A
TGME49_305930	IMC sutures component ISC4	1.32308	1.45944	IMC	N/A
TGME49_263200	hypothetical protein	1.32806	1.06618	unknown	yes
TGME49_321170	Toxoplasma gondii family C protein	1.32897	1.09261	N/A	N/A
TGME49_254630	CDK-related protein kinase CRK6	1.3304	1.20208	N/A	yes
TGME49_315270	hypothetical protein	1.33271	1.42347	unknown	yes
TGME49_319350	SAG-related sequence SRS17B	1.3379	1.50598	PM - peripheral 1	N/A
TGME49_314400	pyruvate dehydrogenase E1 component	1.34199	1.30654	mitochondrion - soluble	N/A
TGME49_272650	3'5'-cyclic nucleotide phosphodiesterase PDE10	1.34453	1.1532	PM - integral	N/A
TGME49_288045	hypothetical protein	1.34498	1.17967	N/A	N/A
TGME49_306080	ATP-dependent DNA helicase	1.34661	1.14757	N/A	N/A
TGME49_313100	signal recognition particle SRP54 protein	1.3534	1.27435	nucleus - chromatin	N/A
TGME49_311760	hypothetical protein	1.35392	1.41924	N/A	N/A
TGME49_245746	N/A	1.35568	1.44061	N/A	N/A
TGME49_315770	cytochrome p450	1.35684	1.10763	mitochondrion - membranes	yes
TGME49_254840	tetratricopeptide repeat-containing protein	1.35725	1.53962	N/A	N/A
TGME49_212770	inner membrane complex protein IMC34	1.3629	1.17195	N/A	yes
TGME49_202390	mature soluble cytoskeleton protein MSC1B	1.36586	1.29602	unknown	yes
TGME49_201630	protein phosphatase PPM3H putative	1.37491	1.56305	rhoptries 1	yes
TGME49_246190	centrosome protein CEP530	1.37837	1.11927	N/A	yes
TGME49_310010	rhoptry neck protein RON1	1.38065	1.00732	rhoptries 1	yes
TGME49_260500	COPI associated protein putative	1.39183	1.19472	IMC	yes
TGME49_282070	inner membrane complex protein IMC33	1.39305	1.08472	N/A	yes
TGME49_204880	hypothetical protein	1.4021	1.04883	apical 1	yes
TGME49_272640	eukaryotic initiation factor-2B	1.41522	1.14371	unknown	yes
TGME49_306000	AP2 domain transcription factor AP2IX-8	1.41682	1.34478	nucleus - chromatin	yes
TGME49_224840	3'5'-cyclic nucleotide phosphodiesterase PDE11	1.41725	1.44035	N/A	yes
TGME49_316700	uridine kinase	1.41926	1.10099	N/A	N/A
TGME49_244080	hypothetical protein	1.42198	1.18561	N/A	N/A
TGME49_301270	tyrosine kinase-like protein TKL1	1.42937	1.36627	nucleus - chromatin	yes
TGME49_320060	DnaJ domain-containing protein	1.43471	1.3892	N/A	N/A
TGME49_320040	CHORD protein	1.44464	1.52201	N/A	N/A
TGME49_285425	hypothetical protein	1.44514	1.17542	N/A	yes
TGME49_310180	ATP synthase-associated protein	1.44638	1.39259	mitochondrion - membranes	N/A
TGME49_318275	peptidyl-prolyl cis-trans isomerase	1.44869	1.61	unknown	N/A
TGME49_202730	hypothetical protein	1.45161	1.30234	N/A	N/A
TGME49_222330	hypothetical protein	1.46449	1.15932	N/A	N/A
TGME49_321560	zinc knuckle domain-containing protein	1.46974	1.42044	unknown	N/A
TGME49_287970	hypothetical protein	1.47347	1.16184	N/A	N/A
TGME49_305780	5'-3' exoribonuclease putative	1.47543	1.51303	nucleus - non-chromatin	N/A
TGME49_221620	beta-tubulin putative	1.48153	1.12713	tubulin cytoskeleton	yes
TGME49_308075	hypothetical protein	1.48893	1.19399	N/A	N/A
TGME49_289150	hypothetical protein	1.49457	1.13855	unknown	yes
TGME49_244500	Tubulin-tyrosine ligase family protein	1.49588	1.05609	N/A	yes
TGME49_253380	AP2 domain transcription factor AP2III-2	1.49998	1.20823	nucleus - chromatin	N/A
TGME49_315150	eukaryotic initiation factor eIF4E2	1.50265	1.73638	unknown	N/A
TGME49_307270	hypothetical protein	1.50456	1.37556	N/A	N/A
TGME49_312250	DNA-directed RNA polymerase III RPC11	1.50659	1.61868	unknown	N/A
TGME49_316660	cullin family protein	1.51031	1.53546	unknown	N/A
TGME49_320300	SWI2/SNF2 Brahma-like putative	1.51118	1.42057	nucleus - chromatin	N/A
TGME49_313495	THO complex subunit 2 putative	1.51359	1.52212	unknown	N/A
TGME49_278365	Toxoplasma gondii family A protein	1.51565	1.33847	PM - peripheral 1	N/A
TGME49_313690	Sel1 repeat-containing protein	1.51682	1.61072	apicoplast	N/A
TGME49_308030	hypothetical protein	1.51696	1.25696	N/A	yes
TGME49_263660	hypothetical protein	1.51837	1.33038	PM - integral	N/A
TGME49_261955	hypothetical protein	1.52006	1.07386	N/A	yes
TGME49_312050	ras-related protein RAB2	1.52754	1.44519	unknown	N/A
TGME49_320588	glycosyl hydrolases family 35 protein	1.5278	1.51268	apicoplast	N/A
TGME49_318470	AP2 domain transcription factor AP2IV-4	1.53541	1.20742	N/A	yes
TGME49_265080	Tubulin-tyrosine ligase family protein	1.54887	1.16478	N/A	N/A
TGME49_278780	hypothetical protein	1.5527	1.09152	apical 1	N/A
TGME49_263670	ribosomal RNA large subunit methyltransferase FTSJ1 putative	1.55375	1.34186	N/A	N/A
TGME49_213920	hypothetical protein	1.56073	1.28701	N/A	N/A
TGME49_304630	THO complex subunit 2 putative	1.5645	1.53082	unknown	yes
TGME49_306030	glutathione S-transferase 2	1.56484	1.44135	ER	N/A
TGME49_281930	SAG-related sequence SRS39	1.56622	1.33408	PM - peripheral 1	N/A
TGME49_319500	TMEM121 domain-containing protein	1.56909	1.59355	N/A	yes
TGME49_306670	cytochrome c oxidase subunit ApiCOX26	1.57132	1.52581	mitochondrion - membranes	N/A
TGME49_242670	hypothetical protein	1.57519	1.2108	N/A	N/A
TGME49_312420	dense granule protein GRA38	1.5778	1.70387	dense granules	yes
TGME49_246200	zinc finger (CCCH type) motif-containing protein	1.58833	1.42909	N/A	yes
TGME49_319662	histone lysine methyltransferase	1.59277	1.72379	N/A	N/A
TGME49_306260	2-C-methyl-D-erythritol 4-phosphate cytidylyltransferase putative	1.60076	1.62318	unknown	N/A
TGME49_312600	heat shock protein HSP21	1.60081	1.67647	unknown	N/A
TGME49_201240	hypothetical protein	1.60657	1.32674	N/A	N/A
TGME49_305770	ABC transporter	1.60706	1.83925	cytosol	N/A
TGME49_314690	N/A	1.60709	1.68973	mitochondrion - soluble	N/A
TGME49_311430	fibrillarin	1.60809	1.78976	nucleolus	N/A
TGME49_313810	transcription initiation factor TFIID complex subunit TAF8	1.60959	1.65417	unknown	N/A
TGME49_319730	YOU2 family C2C2 zinc finger protein	1.6133	1.8257	unknown	N/A
TGME49_259050	hypothetical protein	1.61549	1.37868	unknown	N/A
TGME49_254290	hypothetical protein	1.61625	1.24385	N/A	yes
TGME49_309080	hypothetical protein	1.63933	1.40327	N/A	N/A
TGME49_306020	VPS13 domain-containing protein	1.64144	1.50684	unknown	N/A
TGME49_311140	hypothetical protein	1.64209	1.72963	N/A	N/A
TGME49_221250	hypothetical protein	1.64952	1.20074	N/A	yes
TGME49_240930	MoaC family protein	1.65333	1.79928	N/A	yes
TGME49_224000	IMC-associated protein IAP5	1.65901	1.61346	IMC	yes
TGME49_310450	IMC-associated protein IAP2	1.66452	1.407	unknown	yes
TGME49_311290	protein tyrosine phosphatase family protein	1.66595	1.60765	ER	N/A
TGME49_219660	hypothetical protein	1.68284	1.85111	N/A	N/A
TGME49_257470	myosin J	1.69232	1.47694	unknown	yes
TGME49_309090	hypothetical protein	1.70732	1.38062	N/A	N/A
TGME49_311160	PWI domain-containing protein	1.70749	1.71628	cytosol	N/A
TGME49_201230	kinesin motor domain-containing protein	1.71438	1.30726	N/A	yes
TGME49_319870	ubiquitin-conjugating enzyme subfamily protein	1.71458	1.51087	cytosol	yes
TGME49_320260	hypothetical protein	1.72737	1.83827	N/A	yes
TGME49_251740	AP2 domain transcription factor AP2XII-9	1.74122	1.396	N/A	yes
TGME49_307650	uracil-DNA glycosylase	1.75087	1.753	N/A	N/A
TGME49_312622	DUF803 domain-containing protein	1.75757	1.39425	IMC	N/A
TGME49_304680	DNA damage-inducible protein 1	1.76085	1.61295	unknown	N/A
TGME49_314550	hypothetical protein	1.76085	1.70292	N/A	N/A
TGME49_246210	hypothetical protein	1.79466	1.68941	N/A	N/A
TGME49_301290	hypothetical protein	1.79832	1.69437	N/A	N/A
TGME49_307850	6-phosphogluconate dehydrogenase	1.81122	1.63499	cytosol	yes
TGME49_311660	histone lysine methyltransferase	1.81378	1.85231	N/A	N/A
TGME49_312140	hypothetical protein	1.81882	1.76002	unknown	N/A
TGME49_323110	hypothetical protein	1.81924	1.8429	dense granules	N/A
TGME49_257430	hypothetical protein	1.82054	1.62783	unknown	yes
TGME49_314080	hypothetical protein	1.83977	1.80712	apical 1	N/A
TGME49_285860	SAG-related sequence SRS20C	1.84412	1.75105	PM - peripheral 1	N/A
TGME49_301450	FG-GAP repeat-containing protein	1.84491	1.75332	Golgi	N/A
TGME49_315740	SAG-related sequence SRS54	1.85231	1.46461	PM - peripheral 1	N/A
TGME49_318710	ATP-binding cassette sub-family F member 1	1.85904	1.84757	nucleus - chromatin	N/A
TGME49_314875	RIC1 protein	1.87479	1.90109	N/A	N/A
TGME49_313475	hypothetical protein	1.88152	1.83289	N/A	N/A
TGME49_309265	oxidoreductase	1.89052	1.90762	ER	N/A
TGME49_310118	ribosomal protein S29 putative	1.90239	1.97843	mitochondrion - soluble	N/A
TGME49_305340	ATPase MORC	1.90749	1.86236	nucleus - chromatin	yes
TGME49_313140	isocitrate dehydrogenase 2	1.91875	1.93989	mitochondrion - soluble	N/A
TGME49_316260	hypothetical protein	1.92582	1.58445	N/A	N/A
TGME49_314090	proteasome subunit beta type-3 putative	1.93693	1.76419	20S proteasome	yes
TGME49_314515	hypothetical protein	1.93789	2.09418	N/A	N/A
TGME49_314295	ribosomal l25 family protein	1.93831	1.98204	mitochondrion - soluble	N/A
TGME49_316490	hypothetical protein	1.94392	1.70919	unknown	N/A
TGME49_311090	ubiquitin carboxyl-terminal hydrolase	1.9544	1.77027	cytosol	N/A
TGME49_313540	hypothetical protein	1.95572	2.00379	unknown	N/A
TGME49_309250	hypothetical protein	1.96544	2.04695	nucleus - chromatin	N/A
TGME49_318525	hypothetical protein	1.97062	1.70476	unknown	yes
TGME49_316900	Sas10 C-terminal domain-containing protein	1.98566	1.99293	nucleus - non-chromatin	N/A
TGME49_313030	hypothetical protein	1.98647	2.00925	ER	N/A
TGME49_305460	methionine aminopeptidase 2 putative	1.9975	1.87212	cytosol	N/A
TGME49_320200	SAG-related sequence SRS16A	2.0281	1.89612	PM - peripheral 1	N/A
TGME49_304930	N/A	2.03659	1.96947	N/A	N/A
TGME49_304500	hypothetical protein	2.04462	1.93771	micronemes	N/A
TGME49_315530	vacuolar protein sorting-associated protein 39	2.05393	1.96556	nucleus - chromatin	N/A
TGME49_313780	hypothetical protein	2.05964	1.61732	N/A	yes
TGME49_310802	CRAL/TRIO domain-containing protein	2.07119	1.96183	unknown	N/A
TGME49_318660	protein phosphatase PPM5B	2.07865	2.09837	N/A	N/A
TGME49_310900	AP2 domain transcription factor AP2XI-2	2.07953	1.91638	nucleus - chromatin	yes
TGME49_306220	pre-mRNA-processing factor 40 putative	2.08619	2.21229	unknown	N/A
TGME49_321360	clustered-asparagine-rich protein	2.08706	2.05625	unknown	N/A
TGME49_226755	3'5'-cyclic nucleotide phosphodiesterase PDE18	2.0909	1.66915	N/A	N/A
TGME49_313010	DEAD (Asp-Glu-Ala-Asp) box polypeptide DDX6	2.10683	1.99937	nucleus - non-chromatin	yes
TGME49_316510	zinc finger (CCCH type) motif-containing protein	2.11253	2.09985	N/A	N/A
TGME49_310350	PGAP1 family protein	2.13543	1.94861	mitochondrion - membranes	N/A
TGME49_306460	bromodomain-containing protein BDP4	2.13688	2.09372	nucleus - chromatin	N/A
TGME49_311335	dual specificity phosphatase	2.13896	2.20159	N/A	N/A
TGME49_316310	superoxide dismutase SOD1	2.1391	2.21509	cytosol	yes
TGME49_301380	elongation factor Tu GTP binding domain-containing protein	2.14938	2.2295	apicoplast	N/A
TGME49_207140	SAG-related sequence SRS49B	2.1533	2.41363	PM - peripheral 1	N/A
TGME49_315950	cytoskeleton salvaging RING family member 1	2.16485	2.0318	N/A	yes
TGME49_320760	hypothetical protein	2.17347	2.13712	PM - peripheral 2	N/A
TGME49_318300	hypothetical protein	2.19365	2.19932	N/A	N/A
TGME49_313430	nucleoporin putative	2.20923	2.3724	unknown	N/A
TGME49_308850	hypothetical protein	2.21726	1.92711	N/A	N/A
TGME49_308890	transcription elongation factor SPT6	2.23055	2.23796	unknown	N/A
TGME49_318310	transketolase	2.2334	2.21006	cytosol	N/A
TGME49_313230	eukaryotic initiation factor-2	2.24699	2.29883	cytosol	yes
TGME49_312500	hypothetical protein	2.248	2.106	N/A	yes
TGME49_310280	Phosphoethanolamine-cytidyltransferase	2.27781	2.22618	N/A	N/A
TGME49_306930	proteasome subunit beta type-7 putative	2.28143	2.03927	20S proteasome	yes
TGME49_311440	SAG-related sequence SRS50	2.28344	2.46176	N/A	N/A
TGME49_314265	hypothetical protein	2.28777	2.09646	unknown	N/A
TGME49_315080	hypothetical protein	2.28784	2.33663	unknown	N/A
TGME49_320010	hypothetical protein	2.29373	2.28498	nucleus - non-chromatin	N/A
TGME49_311920	GRAM domain-containing protein	2.3085	2.25708	unknown	yes
TGME49_312490	hypothetical protein	2.31171	2.25623	unknown	N/A
TGME49_314900	LisH protein	2.31918	2.26035	nucleus - non-chromatin	N/A
TGME49_309600	dense granule protein GRA71	2.32036	2.42417	dense granules	yes
TGME49_320070	CDK-activating kinase assembly factor MAT1 protein	2.36255	2.4704	N/A	N/A
TGME49_306470	isoprenylcysteine carboxyl methyltransferase (icmt) family protein	2.37317	2.47101	N/A	N/A
TGME49_310640	phosphorylase family protein	2.37858	2.19925	cytosol	yes
TGME49_307090	hypothetical protein	2.38775	2.17956	N/A	N/A
TGME49_320610	SAC3 domain-containing protein	2.39082	2.49046	N/A	N/A
TGME49_311100	bradyzoite formation deficient protein BFD2	2.4071	2.25726	unknown	yes
TGME49_310150	acyl-CoA synthetase ACS2 putative	2.41996	2.35024	unknown	yes
TGME49_314700	hypothetical protein	2.42455	2.47462	nucleus - chromatin	yes
TGME49_321450	Myb family DNA-binding domain-containing protein	2.43146	2.4507	unknown	N/A
TGME49_320515	hypothetical protein	2.44793	2.30563	N/A	yes
TGME49_313930	chloroquine resistance transporter CRT	2.45758	2.47498	endomembrane vesicles	yes
TGME49_310670	glycogen phosphorylase GP	2.46293	2.22519	cytosol	yes
TGME49_304970	CDK-related protein kinase CRK1	2.49193	2.42923	nucleus - non-chromatin	N/A
TGME49_318350	Pumilio-family RNA binding repeat-containing protein	2.50978	2.52965	N/A	N/A
TGME49_315690	DnaJ domain-containing protein	2.51359	2.4351	nucleus - chromatin	N/A
TGME49_316600	selenoprotein K putative	2.52072	2.36901	N/A	N/A
TGME49_313370	leucine rich repeat-containing protein	2.52134	2.52329	nucleus - non-chromatin	yes
TGME49_315220	rhoptry protein ROP14	2.52652	2.20355	rhoptries 2	N/A
TGME49_313400	DnaJ domain-containing protein	2.54452	2.42005	nucleus - chromatin	N/A
TGME49_311770	basal complex component BCC3	2.55814	2.33556	N/A	yes
TGME49_311690	UBA/TS-N domain-containing protein	2.569	2.31636	nucleus - chromatin	N/A
TGME49_312820	hypothetical protein	2.59628	2.32075	unknown	N/A
TGME49_321310	16S rRNA processing protein RimM domain-containing protein	2.60302	2.82827	unknown	N/A
TGME49_318770	aurora-related kinase ARK2	2.63567	2.57204	N/A	N/A
TGME49_320480	ras-related protein RAB11B	2.64501	2.43373	PM - integral	yes
TGME49_312640	selenoprotein S putative	2.64949	2.57329	unknown	yes
TGME49_314860	zinc knuckle domain-containing protein	2.65006	2.63997	nucleus - non-chromatin	N/A
TGME49_321530	cathepsin CPL	2.65344	2.62909	endomembrane vesicles	N/A
TGME49_314780	myosin G	2.67293	2.71069	PM - peripheral 2	N/A
TGME49_316570	hypothetical protein	2.69842	2.72652	unknown	N/A
TGME49_316110	ribosomal protein RPS15	2.7135	2.70891	unknown	N/A
TGME49_312380	tetratricopeptide repeat-containing protein	2.72296	2.59887	nucleus - chromatin	N/A
TGME49_312090	ribosomal protein RPL23	2.74179	2.64212	60S ribosome	yes
TGME49_315500	hypothetical protein	2.7757	2.46641	N/A	yes
TGME49_305850	RNA recognition motif-containing protein	2.78015	2.77534	nucleus - non-chromatin	N/A
TGME49_311720	chaperonin protein BiP	2.79768	2.70318	ER 2	yes
TGME49_324800	tryptophanyl-tRNA synthetase	2.80323	2.6107	N/A	N/A
TGME49_313080	hypothetical protein	2.8148	2.77232	ER	N/A
TGME49_313680	hypothetical protein	2.81947	2.74655	PM - integral	N/A
TGME49_306730	hypothetical protein	2.84706	2.5565	N/A	N/A
TGME49_313340	hypothetical protein	2.85531	2.77248	N/A	N/A
TGME49_312905	polyribonucleotide 5-hydroxyl-kinase Clp1 putative	2.87241	2.85469	N/A	N/A
TGME49_313760	RING zinc finger protein	2.87406	2.94345	N/A	N/A
TGME49_312065	hypothetical protein	2.90105	2.80669	N/A	yes
TGME49_313770	hypothetical protein	2.911	3.05174	mitochondrion - soluble	N/A
TGME49_304650	histidine acid phosphatase superfamily protein	2.91109	3.05879	nucleus - chromatin	N/A
TGME49_318150	apicomplexan amino acid transporter ApiAT3-1	2.92779	2.9444	PM - integral	N/A
TGME49_319640	hypothetical protein	2.9282	2.83765	unknown	yes
TGME49_318230	phosphoglycerate kinase PGKI	2.94448	2.96205	cytosol	N/A
TGME49_314695	N/A	2.956	3.01257	N/A	N/A
TGME49_312230	DNA topoisomerase 2 putative	2.96424	2.76689	unknown	N/A
TGME49_316520	1	2.97573	3.03203	cytosol	N/A
TGME49_320570	elongation factor Tu putative	2.98707	2.95868	unknown	N/A
TGME49_315290	hypothetical protein	2.98789	3.04815	N/A	yes
TGME49_320490	dense granule protein GRA66	2.99803	3.1514	dense granules	N/A
TGME49_313640	hypothetical protein	3.00209	2.93163	apicoplast	yes
TGME49_309380	kinetochore protein NUF2	3.01967	2.78393	N/A	N/A
TGME49_307860	hypothetical protein	3.06047	3.10487	ER	N/A
TGME49_320650	ankyrin repeat-containing protein	3.07788	3.12513	N/A	N/A
TGME49_318560	ATPase/histidine kinase/DNA gyrase B/HSP90 domain-containing protein	3.11164	2.94354	mitochondrion - soluble	N/A
TGME49_306190	hypothetical protein	3.13657	2.99331	IMC	yes
TGME49_313380	IMC localizing protein ILP1	3.19246	3.0272	IMC	yes
TGME49_308860	apical cap protein AC3	3.21145	3.13089	apical 1	yes
TGME49_306440	hypothetical protein	3.23931	3.31195	N/A	N/A
TGME49_316090	RNAse P Rpr2/Rpp21 subunit domain-containing protein	3.27124	3.22785	N/A	N/A
TGME49_315600	MCM2/3/5 family protein	3.29741	3.27134	N/A	N/A
TGME49_320680	AP2 domain transcription factor AP2IV-2	3.32175	3.11173	N/A	N/A
TGME49_310360	ATP synthase-associated protein	3.33884	3.31461	N/A	N/A
TGME49_318400	hypothetical protein	3.38191	3.40004	mitochondrion - soluble	N/A
TGME49_309120	ribosomal protein RPL4	3.40048	3.36941	60S ribosome	yes
TGME49_319550	membrane protein C17G8.08c putative	3.41689	3.3837	ER	N/A
TGME49_312520	tRNA dimethylallyltransferase	3.45309	3.45937	unknown	yes
TGME49_314970	root hair defective 3 gtp-binding protein (rhd3) protein	3.45696	3.59066	ER	N/A
TGME49_309580	transporter	3.47745	3.61273	apicoplast	N/A
TGME49_316220	mediator complex subunit MED6	3.47765	3.47736	unknown	N/A
TGME49_307800	GDA1/CD39 (nucleoside phosphatase) family protein	3.4818	3.37951	N/A	N/A
TGME49_301222	DNA repair protein Rad4 domain-containing protein	3.48253	3.56248	N/A	N/A
TGME49_315320	SAG-related sequence SRS52A	3.4918	3.32626	PM - peripheral 1	N/A
TGME49_305330	cyclin	3.50044	3.58776	N/A	N/A
TGME49_310320	calreticulin family protein	3.50116	3.65765	ER	N/A
TGME49_318650	transhydrogenase	3.50151	3.26025	N/A	yes
TGME49_312830	hypothetical protein	3.50693	3.69685	N/A	N/A
TGME49_313960	ribosomal protein L19 protein	3.52075	3.454	N/A	N/A
TGME49_308090	rhoptry protein ROP5	3.52459	3.17824	rhoptries 1	N/A
TGME49_311310	serine/threonine protein phosphatase 2B catalytic subunit A	3.53708	3.49969	cytosol	yes
TGME49_312105	N/A	3.54977	3.58378	N/A	N/A
TGME49_314740	PSP protein	3.57389	3.58076	nucleus - non-chromatin	N/A
TGME49_311230	basal complex component BCC7	3.59443	3.62039	unknown	yes
TGME49_320080	KH domain-containing protein	3.62574	3.62803	nucleus - chromatin	yes
TGME49_305080	hypothetical protein	3.64205	3.54554	N/A	N/A
TGME49_312270	rhoptry protein ROP13	3.65199	3.2271	rhoptries 1	N/A
TGME49_309200	zinc finger (CCCH type) motif-containing protein	3.65538	3.6301	nucleus - non-chromatin	N/A
TGME49_310810	apyrase	3.69405	3.54682	N/A	N/A
TGME49_313240	ethylene-responsive RNA helicase putative	3.74721	3.98035	mitochondrion - soluble	N/A
TGME49_311460	N/A	3.75626	3.67558	N/A	N/A
TGME49_305240	XPA binding protein 2 family protein	3.77219	3.81516	nucleus - non-chromatin	N/A
TGME49_310700	serine/threonine phosphatase PP1	3.82672	3.82826	unknown	yes
TGME49_311850	hypothetical protein	3.83724	3.99544	N/A	N/A
TGME49_311740	hypothetical protein	3.88106	3.74308	N/A	N/A
TGME49_315720	Smg-4/UPF3 family protein	3.88224	3.81812	nucleus - chromatin	N/A
TGME49_329800	hypothetical protein	3.89225	3.99952	N/A	N/A
TGME49_311905	hypothetical protein	3.93366	4.10071	unknown	N/A
TGME49_313280	WD domain	3.95299	4.07206	unknown	N/A
TGME49_321440	SWI2/SNF2 ISWI-like SANT	3.95306	3.90354	nucleus - chromatin	yes
TGME49_313390	ribosomal protein RPL6	3.98102	3.91998	60S ribosome	N/A
TGME49_309190	ARO-interacting protein AIP	3.99464	4.00699	unknown	yes
TGME49_315920	DNA-directed RNA polymerase II RPB11A	3.99768	3.97875	unknown	yes
TGME49_311110	ubiquitin-fold modifier 1	4.02352	4.10487	cytosol	N/A
TGME49_311470	rhoptry neck protein RON5	4.04338	3.68938	rhoptries 1	yes
TGME49_321520	HSP20-like chaperone	4.06058	3.88612	cytosol	yes
TGME49_305250	hypothetical protein	4.09209	3.876	rhoptries 2	yes
TGME49_311860	DUF789 domain-containing protein	4.12166	4.19102	unknown	yes
TGME49_314500	subtilisin SUB2	4.13634	4.24887	unknown	yes
TGME49_306060	rhoptry neck protein RON8	4.15162	3.92215	rhoptries 1	yes
TGME49_301300	PHAX RNA-binding domain protein	4.16858	4.05734	N/A	N/A
TGME49_315710	hypothetical protein	4.20238	4.23772	unknown	yes
TGME49_301390	ribosome biogenesis protein BOP1 putative	4.20924	4.28601	nucleus - non-chromatin	N/A
TGME49_306660	RNA pseudouridine synthase superfamily protein	4.21389	4.43058	unknown	yes
TGME49_310240	hypothetical protein	4.23139	3.99503	unknown	N/A
TGME49_301400	hypothetical protein	4.24276	4.25772	unknown	yes
TGME49_307820	hypothetical protein	4.26806	4.41155	Golgi	N/A
TGME49_319340	dense granule protein GRA52	4.34838	4.31707	dense granules	yes
TGME49_305640	metallo-beta-lactamase domain-containing protein	4.35074	4.43676	unknown	N/A
TGME49_316140	MGR2 domain-containing protein	4.45251	4.40141	mitochondrion - membranes	N/A
TGME49_313790	centrosomal protein CEP44 putative	4.45357	4.08435	unknown	yes
TGME49_316240	dynactin subunit 4 putative	4.4837	4.30437	unknown	N/A
TGME49_305180	Na+/H+ exchanger NHE3	4.50583	4.32991	Golgi	N/A
TGME49_309210	peroxiredoxin 6 putative	4.52108	4.39709	cytosol	yes
TGME49_318450	zinc finger	4.53429	4.53408	N/A	N/A
TGME49_306640	SNARE protein STX21	4.62171	4.47126	PM - integral	N/A
TGME49_315510	apical polar ring protein APR1	4.63991	4.39443	apical 1	yes
TGME49_301250	hypothetical protein	4.65609	4.6889	nucleus - chromatin	N/A
TGME49_319850	splicing factor U2AF family SnRNP auxilary factor large subunit	4.67321	4.64611	nucleus - non-chromatin	yes
TGME49_315360	inner centromere protein INCENP2	4.70853	4.411	N/A	N/A
TGME49_313180	pre-mRNA processing factor 4 kinase	4.72449	4.77524	unknown	yes
TGME49_310490	ribosomal protein RPL27A	4.74928	4.72597	60S ribosome	yes
TGME49_306040	CHY zinc finger protein	4.75309	4.68998	nucleus - non-chromatin	N/A
TGME49_315280	hypothetical protein	4.84762	4.63323	unknown	N/A
TGME49_305310	ERCC4 domain-containing protein	4.88697	4.93769	N/A	N/A
TGME49_312630	glideosome-associated connector GAC	4.89518	4.8936	cytosol	yes
TGME49_458190	18S ribosomal RNA	4.99465	5.42556	N/A	N/A
TGME49_301410	AP-4 complex accessory subunit Tepsin putative	5.06358	4.90805	nucleus - chromatin	N/A
TGME49_301440	calcium-dependent protein kinase CDPK1	5.06397	5.0901	nucleus - chromatin	yes
TGME49_315160	rhoptry apical surface protein RASP2	5.11149	5.09068	rhoptries 2	yes
TGME49_315160	rhoptry apical surface protein RASP2	5.11149	5.09068	rhoptries 2	yes
TGME49_309560	nmda receptor glutamate-binding chain	5.14792	4.96427	rhoptries 2	yes
TGME49_310520	3'5'-cyclic nucleotide phosphodiesterase PDE12	5.16885	5.14874	N/A	N/A
TGME49_316340	inner membrane complex protein IMC22	5.18406	5.23748	IMC	N/A
TGME49_309870	PX domain-containing protein	5.25424	5.26794	unknown	yes
TGME49_316680	RNA pseudouridine synthase superfamily protein	5.26968	5.23211	nucleus - chromatin	N/A
TGME49_323900	hypothetical protein	5.27792	5.20177	N/A	N/A
TGME49_314820	atp synthase F1	5.2854	5.31204	mitochondrion - membranes	N/A
TGME49_316350	hypothetical protein	5.30796	5.33427	nucleus - non-chromatin	yes
TGME49_310860	U5 snRNP-specific protein	5.31146	5.28247	nucleus - non-chromatin	N/A
TGME49_318380	hypothetical protein	5.3209	5.23541	N/A	N/A
TGME49_316690	hypothetical protein	5.32763	5.1125	N/A	N/A
TGME49_311780	Zn-containing alcohol dehydrogenase	5.33258	5.53769	N/A	N/A
TGME49_304920	N/A	5.36629	5.58758	N/A	N/A
TGME49_306550	hypothetical protein	5.38637	5.58503	N/A	N/A
TGME49_311750	mago binding protein	5.38816	5.44315	unknown	N/A
TGME49_307760	Tubulin-tyrosine ligase family protein	5.42941	5.26445	N/A	N/A
TGME49_313270	hypothetical protein	5.44421	5.52709	nucleus - chromatin	yes
TGME49_313445	hypothetical protein	5.44471	5.36704	N/A	yes
TGME49_309890	alpha/beta hydrolase putative	5.46292	5.46702	N/A	yes
TGME49_313900	non-specific serine/threonine protein kinase	5.49478	5.34611	N/A	yes
TGME49_306960	phenylalanine--tRNA ligase	5.52152	5.43554	cytosol	N/A
TGME49_313570	regulator of chromosome condensation (RCC1) repeat-containing protein	5.60602	5.41461	unknown	N/A
TGME49_315620	vacuolar ATP synthase subunit C putative	5.68022	5.70599	unknown	yes
TGME49_312430	mitochondrial inner membrane protein OXA1 putative	5.68577	5.69504	N/A	N/A
TGME49_310430	Hsp90 domain-containing protein	5.68714	5.66665	apicoplast	N/A
TGME49_314760	N/A	5.69069	5.60999	N/A	N/A
TGME49_311220	hypothetical protein	5.69343	5.76872	Golgi	N/A
TGME49_316470	hypothetical protein	5.70644	5.84116	unknown	N/A
TGME49_320620	queuine tRNA ribosyl transferase	5.78041	5.85298	N/A	N/A
TGME49_319560	microneme protein MIC3	5.82547	5.86906	micronemes	yes
TGME49_306520	tRNA pseudouridine synthase B putative	5.85279	6.09505	N/A	N/A
TGME49_313580	cytochrome b5 family heme/steroid binding domain-containing protein	5.86061	5.79563	nucleus - chromatin	N/A
TGME49_311280	N/A	5.88469	5.60228	N/A	N/A
TGME49_305280	hypothetical protein	5.89066	6.36924	N/A	N/A
TGME49_318370	hypothetical protein	5.89171	6.00065	ER	N/A
TGME49_313550	ribosomal protein RPL22	5.90833	6.00717	N/A	N/A
TGME49_308580	Lon protease family protein	5.92396	6.14591	mitochondrion - soluble	N/A
TGME49_313440	dense granule protein GRA59	5.97108	6.02635	dense granules	yes
TGME49_305890	hypothetical protein	5.9873	6.44283	N/A	N/A
TGME49_308010	hypothetical protein	5.99306	5.70591	N/A	yes
TGME49_310080	acyl-CoA synthetase ACS3 putative	6.023	5.98749	unknown	N/A
TGME49_318170	hypothetical protein	6.02684	6.08948	unknown	yes
TGME49_306410	conserved oligomeric Golgi complex subunit 3	6.03808	5.94995	nucleus - chromatin	N/A
TGME49_319390	hypothetical protein	6.06192	6.02958	N/A	N/A
TGME49_310100	mannosyltransferase (pig-m) protein	6.16368	6.07698	ER	N/A
TGME49_314830	pre-mRNA splicing factor subunit putative	6.22457	6.2445	nucleus - non-chromatin	N/A
TGME49_310960	vacuolar atp synthase subunit f putative	6.34611	6.38189	unknown	N/A
TGME49_459690	18S ribosomal RNA	6.3799	6.22218	N/A	N/A
TGME49_320130	hypothetical protein	6.4046	6.44777	N/A	N/A
TGME49_316730	non-discharge partner NDP2	6.43747	6.52177	PM - integral	N/A
TGME49_319620	hypothetical protein	6.48294	6.58202	unknown	yes
TGME49_318440	helicase associated domain (ha2) protein	6.50092	6.56504	nucleus - non-chromatin	N/A
TGME49_306970	thymidylate kinase	6.51073	6.41219	cytosol	N/A
TGME49_320210	pre-mRNA-processing factor 19 putative	6.51146	6.51189	nucleus - non-chromatin	yes
TGME49_308070	hypothetical protein	6.55228	6.441	N/A	N/A
TGME49_310950	AP2 domain transcription factor AP2XI-3	6.56167	6.65003	nucleus - chromatin	N/A
TGME49_309290	hypothetical protein	6.58149	6.81653	unknown	N/A
TGME49_316750	DEAD/DEAH box helicase domain-containing protein	6.59518	6.52149	N/A	N/A
TGME49_301150	SAG-related sequence SRS19B	6.62472	5.94406	PM - peripheral 1	N/A
TGME49_307810	hypothetical protein	6.63473	6.66994	nucleus - chromatin	yes
TGME49_311790	hypothetical protein	6.65162	6.81468	N/A	N/A
TGME49_301310	hypothetical protein	6.66651	6.71169	N/A	N/A
TGME49_313910	RNA recognition motif 2 protein	6.68142	6.66537	unknown	yes
TGME49_329200	hypothetical protein	6.70787	6.89465	N/A	N/A
TGME49_310920	N/A	6.74996	6.39392	N/A	N/A
TGME49_306620	AP2 domain transcription factor AP2IX-9	6.80036	7.03165	N/A	yes
TGME49_310090	hypothetical protein	6.82866	7.01127	N/A	N/A
TGME49_300790	hypothetical protein	6.91203	7.16675	N/A	N/A
TGME49_308050	thioredoxin domain-containing protein	6.94133	6.73022	N/A	N/A
TGME49_313110	hypothetical protein	6.94298	6.99346	N/A	N/A
TGME49_309150	hypothetical protein	6.98471	6.67334	N/A	N/A
TGME49_301340	DnaJ domain-containing protein	6.99862	7.03536	unknown	N/A
TGME49_301000	methyltransferase	7.00004	7.02217	N/A	N/A
TGME49_301170	SAG-related sequence SRS19D	7.02349	6.80828	PM - peripheral 1	N/A
TGME49_311170	hypothetical protein	7.03972	6.86371	N/A	N/A
TGME49_312530	splicing factor	7.06791	7.0708	nucleus - non-chromatin	N/A
TGME49_329100	Toxoplasma gondii family C protein	7.07845	7.22332	N/A	N/A
TGME49_310420	hypothetical protein	7.1139	6.95748	unknown	yes
TGME49_314840	ubiquitin carboxyl-terminal hydrolase	7.16663	7.15606	N/A	yes
TGME49_318140	SART-1 family protein	7.20251	7.25944	nucleus - non-chromatin	N/A
TGME49_314260	hypothetical protein	7.21604	6.92261	rhoptries 1	N/A
TGME49_313310	DnaJ domain-containing protein	7.24889	7.4107	cytosol	N/A
TGME49_304870	hypothetical protein	7.25819	6.83309	N/A	N/A
TGME49_300990	Toxoplasma gondii family C protein	7.26075	7.14306	N/A	N/A
TGME49_319860	DNA polymerase family B protein	7.30674	7.12848	N/A	N/A
TGME49_314070	hypothetical protein	7.31557	7.32855	cytosol	N/A
TGME49_308093	rhoptry kinase family protein (incomplete catalytic triad)	7.33318	6.97524	unknown	N/A
TGME49_314020	hypothetical protein	7.3571	7.40741	Golgi	N/A
TGME49_329000	hypothetical protein	7.40896	7.43951	N/A	N/A
TGME49_306390	cytochrome c oxidase subunit 6B putative	7.41128	7.24273	N/A	N/A
TGME49_321500	RNA recognition motif-containing protein	7.4239	7.46686	nucleus - non-chromatin	yes
TGME49_315810	tRNA nucleotidyltransferase/poly(A) polymerase family protein	7.42438	7.51564	unknown	N/A
TGME49_306350	variable surface lipoprotein	7.47111	7.27972	apical 1	N/A
TGME49_307990	arrestin (or s-antigen)	7.47683	7.48383	endomembrane vesicles	N/A
TGME49_306895	hypothetical protein	7.50089	7.29372	rhoptries 2	yes
TGME49_305990	N/A	7.5171	7.46438	N/A	N/A
TGME49_301480	hypothetical protein	7.55839	8.0277	dense granules	yes
TGME49_321290	Prp18 domain-containing protein	7.56551	7.59519	unknown	N/A
TGME49_305590	ABC transporter transmembrane region domain-containing protein	7.56617	7.22993	rhoptries 2	N/A
TGME49_310630	CDK5 regulatory subunit-associated protein 3 putative	7.56787	7.62547	ER	N/A
TGME49_309752	succinate-Coenzyme A ligase	7.57422	7.54734	mitochondrion - soluble	N/A
TGME49_315123	N/A	7.7393	7.90642	N/A	N/A
TGME49_316620	cell division cycle protein CDC20 putative	7.74811	7.53201	N/A	N/A
TGME49_301218	N/A	7.849	7.6252	N/A	N/A
TGME49_320170	SAG-related sequence SRS16E	7.9096	7.87674	PM - peripheral 1	N/A
TGME49_315610	hypothetical protein	7.93598	7.65458	unknown	yes
TGME49_310780	dense granule protein GRA4	7.95467	7.9446	dense granules	yes
TGME49_309040	hypothetical protein	7.99002	7.61299	N/A	yes
TGME49_305490	programmed cell death protein 2	8.10565	8.17194	N/A	N/A
TGME49_305980	pyruvate dehydrogenase complex subunit PDH-E3I	8.12283	7.83365	apicoplast	N/A
TGME49_316360	hypothetical protein	8.1442	8.23982	ER	N/A
TGME49_310560	TRP cation channel TRPPL2	8.16138	7.88235	N/A	N/A
TGME49_319308	N/A	8.17097	8.44213	N/A	N/A
TGME49_316400	alpha tubulin TUBA1	8.23681	7.87883	tubulin cytoskeleton	N/A
TGME49_319610	eIF2 kinase IF2K-D (incomplete catalytic triad)	8.23755	8.18953	N/A	N/A
TGME49_300980	hypothetical protein	8.24892	8.30278	N/A	N/A
TGME49_309910	amino acid transporter putative	8.27138	8.3659	ER	yes
TGME49_312150	hypothetical protein	8.28612	7.98004	rhoptries 2	yes
TGME49_319510	hypothetical protein	8.37579	8.33901	unknown	N/A
TGME49_321420	kelch repeat-containing protein	8.41115	8.40642	cytosol	N/A
TGME49_316250	dense granule protein GRA45	8.48131	8.5925	dense granules	yes
TGME49_301355	N/A	8.52021	8.59208	N/A	N/A
TGME49_304690	hypothetical protein	8.58173	8.68496	N/A	N/A
TGME49_301160	SAG-related sequence SRS19C	8.61011	8.2984	PM - peripheral 1	N/A
TGME49_312950	RAP-1 family protein	8.75101	8.41044	N/A	yes
TGME49_309400	RecF/RecN/SMC N terminal domain-containing protein	8.80692	8.90076	unknown	N/A
TGME49_312100	inner membrane complex protein IMC42	8.82938	8.64673	IMC	yes
TGME49_314430	serine/threonine specific protein phosphatase	8.85593	8.89235	unknown	yes
TGME49_322010	myosin-light-chain kinase	9.03695	8.41381	N/A	yes
TGME49_311380	hypothetical protein	9.13142	9.11908	N/A	yes
TGME49_320030	hypothetical protein	9.15942	8.95067	apical 1	yes
TGME49_305520	ribosomal protein RPS2	9.33102	9.23025	40S ribosome	yes
TGME49_306510	zinc finger (CCCH type) motif-containing protein	9.34506	9.22992	N/A	yes
TGME49_301210	NAD(P) transhydrogenase subunit beta putative	9.35313	9.11508	unknown	N/A
TGME49_301216	endonuclease/exonuclease/phosphatase family protein	9.37501	9.46863	N/A	N/A
TGME49_314730	ALG6	9.48625	9.59885	N/A	yes
TGME49_315820	hypothetical protein	9.58172	9.5212	unknown	N/A
TGME49_301180	SAG-related sequence SRS19F	9.61889	9.05253	PM - peripheral 1	N/A
TGME49_308840	SAG-related sequence SRS51	9.70145	9.70671	PM - peripheral 1	yes
TGME49_320020	apicomplexan amino acid transporter ApiAT2	9.75231	9.77922	PM - integral	yes
TGME49_301130	hypothetical protein	9.78045	9.61766	PM - integral	N/A
TGME49_305860	calcium-dependent protein kinase CDPK3	9.81245	9.91351	PM - peripheral 2	yes
TGME49_320630	phosphotransferase enzyme family protein	9.85901	10.0372	dense granules	N/A
TGME49_304730	MOB-like protein phocein	10.0568	10.0974	N/A	N/A
TGME49_320050	ribosomal protein RPL5	10.0911	10.0543	cytosol	yes
TGME49_318420	30S ribosomal protein S16 putative	10.2627	10.3243	unknown	N/A
TGME49_309810	ribosomal protein RPP2	10.2746	10.1948	40S ribosome	yes
TGME49_314810	ribosomal protein RPL7	10.2823	10.1703	60S ribosome	yes
TGME49_320525	DUF1308 domain-containing protein	10.3106	10.2426	N/A	N/A
TGME49_313160	hypothetical protein	10.3263	10.3915	N/A	N/A
TGME49_304910	hypothetical protein	10.4745	10.917	N/A	N/A
TGME49_312860	PA domain-containing protein	10.4806	10.4661	Golgi	N/A
TGME49_308060	PH domain-containing protein	10.5257	10.3765	unknown	N/A
TGME49_305900	hypothetical protein	10.5608	10.4693	unknown	N/A
TGME49_314030	hypothetical protein	10.572	10.4572	Golgi	N/A
TGME49_307980	GTP-binding protein lepA putative	10.5908	10.7787	N/A	N/A
TGME49_310470	cytochrome c oxidase subunit COX2b	10.6261	10.5138	N/A	yes
TGME49_320220	cytochrome b-c1 complex subunit Rieske putative	10.632	10.6213	mitochondrion - membranes	N/A
TGME49_311360	protein kinase G AGC kinase family member PKG	10.6434	10.5829	PM - peripheral 2	N/A
TGME49_311360	protein kinase G AGC kinase family member PKG	10.6434	10.5829	PM - peripheral 2	N/A
TGME49_313750	hypothetical protein	10.6437	10.5943	N/A	N/A
TGME49_312840	hypothetical protein	10.8099	10.7154	unknown	N/A
TGME49_315660	hypothetical protein	10.9988	10.9795	N/A	N/A
TGME49_307830	hypothetical protein	11.0721	11.2538	N/A	N/A
TGME49_304750	zinc finger	11.133	11.1021	N/A	N/A
TGME49_308880	ImpB/MucB/SamB family protein	11.1384	11.278	N/A	yes
TGME49_304720	SWIM zinc finger domain-containing protein	11.1492	11.4401	dense granules	N/A
TGME49_315680	vacuolar protein sorting-associated protein vps4 putative	11.1583	11.1325	N/A	N/A
TGME49_314100	tetratricopeptide repeat-containing protein	11.1815	11.0712	cytosol	N/A
TGME49_309160	IgA-specific metalloendopeptidase	11.4085	11.1594	N/A	yes
TGME49_315940	rhoptry protein putative	11.4928	11.7486	unknown	N/A
TGME49_301120	acetyl-CoA acetyltransferase	11.5245	11.4693	mitochondrion - soluble	yes
TGME49_311240	DnaJ family chaperone J1	11.5444	11.5129	unknown	yes
TGME49_321570	beta-hydroxyacyl-acyl carrier protein dehydratase (FABZ)	11.6044	11.4714	apicoplast	N/A
TGME49_309920	hypothetical protein	11.666	11.6766	mitochondrion - membranes	N/A
TGME49_304700	hypothetical protein	11.7015	11.8008	nucleus - chromatin	N/A
TGME49_321640	cell division protein CDC48AP	11.717	11.7773	apicoplast	N/A
TGME49_311180	hypothetical protein	11.7811	11.8172	N/A	N/A
TGME49_315670	serine/threonine-protein phosphatase PP2A subunit A	11.8405	11.7904	cytosol	yes
TGME49_321550	hypothetical protein	11.9076	11.7863	N/A	N/A
TGME49_316255	hypothetical protein	12.0272	12.0038	unknown	N/A
TGME49_304770	ubiquitin-conjugating enzyme subfamily protein	12.0577	11.9757	cytosol	N/A
TGME49_301010	serine/threonine protein phosphatase 6 catalytic subunit PP6C	12.1555	12.2839	unknown	N/A
TGME49_305540	DUF1769 domain-containing protein	12.2844	12.1919	ER	yes
TGME49_304890	hypothetical protein	12.2877	12.1529	PM - integral	N/A
TGME49_321690	hypothetical protein	12.3149	12.2089	Golgi	N/A
TGME49_321680	RNA-binding protein putative	12.3701	12.3692	cytosol	N/A
TGME49_321540	hypothetical protein	12.5771	12.4191	unknown	N/A
TGME49_308000	Gpi16 subunit	12.5776	12.444	ER	N/A
TGME49_311480	apical cap protein AC1	12.6088	12.5941	IMC	yes
TGME49_315760	AP2 domain transcription factor AP2XI-4	12.6274	12.7839	nucleus - chromatin	N/A
TGME49_310750	emp24/gp25L/p24 family protein	12.8317	12.7071	Golgi	N/A
TGME49_321410	hypothetical protein	12.8825	12.8984	unknown	yes
TGME49_304710	eukaryotic peptide chain release factor putative	12.8911	12.974	unknown	N/A
TGME49_310030	cyclase-associated protein CAP	13.0455	13.154	unknown	yes
TGME49_310030	cyclase-associated protein CAP	13.0455	13.154	unknown	yes
TGME49_313410	proteasome 26S regulatory subunit	13.1193	12.8943	19S proteasome	yes
TGME49_318430	malate dehydrogenase MDH	13.1547	12.8233	cytosol	yes
TGME49_301420	SAS6-like protein	13.2406	12.9908	apical 1	yes
TGME49_309220	GTPase activating protein for Arf protein	13.5232	13.2892	unknown	N/A
TGME49_304880	hypothetical protein	13.6475	13.5923	N/A	N/A
TGME49_308810	rhoptry neck protein RON9	13.678	13.3641	rhoptries 2	N/A
TGME49_304760	RNA recognition motif-containing protein	13.6895	13.764	nucleus - non-chromatin	N/A
TGME49_304900	hypothetical protein	13.6988	13.4589	Golgi	N/A
TGME49_309820	ribosomal protein RPL11	13.8307	13.7091	40S ribosome	N/A
TGME49_304740	rhoptry kinase family protein ROP35	14.0463	14.1502	dense granules	yes
TGME49_317720	eukaryotic translation initiation factor 3 subunit 7 putative	14.2363	14.2033	nucleus - non-chromatin	N/A
TGME49_321620	dynamin-related protein DRPB	14.249	14.0188	nucleus - chromatin	yes
TGME49_309590	rhoptry protein ROP1	17.405	17.0819	unknown	yes
