# Supplementary material for: Cascading expression of ApiAP2 transcription factors controls daughter cell assembly in Toxoplasma gondii
Source: PLoS Pathog. 2024 Dec 30;20(12):e1012810. doi: 10.1371/journal.ppat.1012810 (PMC11723607; doi:10.1371/journal.ppat.1012810)
Supplement: S4 Table — (XLSX) [file ppat.1012810.s010.xlsx]

## Sheet: file1_with_presence
Supplementary Table4- List of Down regulated genes present in both 2h and 6h Transcriptomic data
geneID	Product Description	log2FC(2h auxin)	log2FC(6h auxin)	location	Present in CUT& Tag
TGME49_200130	Toxoplasma gondii family C protein	-1.71277	-1.81246	N/A	N/A
TGME49_201690	BT1 family protein	-1.30423	-1.15928	N/A	N/A
TGME49_201780	microneme protein MIC2	-1.09887	-1.0051	micronemes	yes
TGME49_201850	WD domain	-2.29943	-2.83439	N/A	N/A
TGME49_202020	DnAK-TPR	-2.63307	-2.87158	N/A	N/A
TGME49_202090	hypothetical protein	-3.87519	-3.93243	N/A	N/A
TGME49_202255	hypothetical protein	-1.45185	-1.26902	N/A	N/A
TGME49_202430	hypothetical protein	-1.55904	-1.61517	N/A	N/A
TGME49_203060	hypothetical protein	-1.11003	-1.00782	N/A	yes
TGME49_203230	hypothetical protein	-2.73652	-2.77638	N/A	N/A
TGME49_203310	dense granule protein GRA7	-1.21833	-1.18382	dense granules	yes
TGME49_203685	hypothetical protein	-3.40613	-2.7062	N/A	N/A
TGME49_204050	subtilisin SUB1	-1.7985	-2.02952	micronemes	N/A
TGME49_204070	YT521-B family protein	-1.25219	-1.2891	unknown	N/A
TGME49_204440	cyclic nucleotide-binding domain-containing protein	-1.54041	-1.63259	N/A	N/A
TGME49_204460	hydroxymethylglutaryl-CoA lyase	-5.45779	-4.86863	N/A	N/A
TGME49_205050	hypothetical protein	-2.09466	-2.05383	N/A	N/A
TGME49_205500	U3 small nucleolar RNA-associated protein 14	-1.18811	-1.01647	nucleolus	yes
TGME49_205520	apicomplexan amino acid transporter ApiAT5-2	-2.20715	-1.97202	N/A	N/A
TGME49_205540	DEAD/DEAH box helicase domain-containing protein	-1.17232	-1.10652	unknown	yes
TGME49_205680	hypothetical protein	-1.96551	-1.86432	micronemes	N/A
TGME49_206650	zinc finger	-2.75884	-2.63438	N/A	yes
TGME49_207400	splicing factor Yju2	-1.12136	-1.09171	N/A	N/A
TGME49_207600	tubulin/FtsZ family	-1.90531	-1.90064	N/A	N/A
TGME49_207865	N/A	-2.40757	-2.24287	N/A	N/A
TGME49_207930	phosphatidylethanolamine-binding protein	-1.15371	-1.2021	unknown	N/A
TGME49_208020	AP2 domain transcription factor AP2Ib-1	-2.70456	-2.68312	N/A	yes
TGME49_208430	serine proteinase inhibitor PI-2	-1.34335	-1.12077	unknown	yes
TGME49_208450	protease inhibitor PI2	-1.92762	-1.9931	dense granules	N/A
TGME49_208450	protease inhibitor PI2	-1.92762	-1.9931	dense granules	N/A
TGME49_210478	N/A	-1.79033	-2.18659	N/A	N/A
TGME49_210482	N/A	-2.08075	-1.95028	N/A	N/A
TGME49_210682	hypothetical protein	-3.93057	-3.55433	N/A	N/A
TGME49_211370	N/A	-4.32907	-3.43255	N/A	N/A
TGME49_211630	hypothetical protein	-1.40676	-1.28487	PM - peripheral 2	yes
TGME49_212075	meiosis-specific nuclear structural protein 1	-5.7242	-4.95888	N/A	N/A
TGME49_212160	hypothetical protein	-1.54047	-1.40673	N/A	N/A
TGME49_213020	RING zinc finger protein	-1.17745	-1.12973	N/A	yes
TGME49_213050	hypothetical protein	-1.5083	-1.65618	unknown	yes
TGME49_213255	hypothetical protein	-1.73607	-1.6597	N/A	N/A
TGME49_213280	SAG-related sequence SRS25	-1.63338	-1.70367	PM - peripheral 1	yes
TGME49_213460	hypothetical protein	-1.42824	-1.51164	N/A	N/A
TGME49_213480	hypothetical protein	-2.66964	-2.55377	N/A	N/A
TGME49_213635	hypothetical protein	-1.393	-1.38336	N/A	N/A
TGME49_213720	dynein regulatory complex subunit 7	-1.30097	-1.43303	N/A	N/A
TGME49_213780	radical SAM domain-containing protein	-1.25449	-1.15483	N/A	N/A
TGME49_213850	MORN repeat-containing protein	-2.96134	-2.87802	N/A	N/A
TGME49_214410	hypothetical protein	-1.62939	-1.58695	dense granules	N/A
TGME49_214440	4'-phosphopantetheinyl transferase superfamily protein	-1.02574	-1.16685	nucleus - chromatin	yes
TGME49_214575	hypothetical protein	-1.47093	-1.25608	unknown	yes
TGME49_214940	MIC2-associated protein M2AP	-1.02571	-1.02837	micronemes	N/A
TGME49_215360	dense granule protein GRA62	-1.86351	-1.71006	dense granules	N/A
TGME49_215540	hypothetical protein	-2.9762	-3.53336	N/A	N/A
TGME49_215680	SAG-related sequence SRS18	-1.61176	-1.55621	PM - peripheral 1	yes
TGME49_215895	AP2 domain-containing protein	-1.76081	-1.86183	N/A	N/A
TGME49_215960	hypothetical protein	-1.07304	-1.04299	N/A	N/A
TGME49_216800	flagellar/basal body protein	-1.17623	-1.11351	N/A	N/A
TGME49_217020	ATPase	-1.67439	-1.49999	mitochondrion - soluble	N/A
TGME49_217170	N/A	-2.90771	-2.34617	N/A	N/A
TGME49_217420	hypothetical protein	-1.12488	-1.23374	N/A	yes
TGME49_217610	hypothetical protein	-1.19638	-1.06997	N/A	N/A
TGME49_217726	hypothetical protein	-1.15598	-1.21247	N/A	N/A
TGME49_217915	N/A	-1.62518	-1.54877	N/A	N/A
TGME49_217930	N/A	-1.81276	-2.22281	N/A	N/A
TGME49_218720	calcium-dependent protein kinase CDPK6	-1.07536	-1.00824	unknown	yes
TGME49_218750	nucleoside triphosphate hydrolase	-1.35758	-1.20122	N/A	N/A
TGME49_219218	N/A	-4.21651	-4.49623	N/A	N/A
TGME49_219610	hypothetical protein	-2.48368	-2.59348	N/A	N/A
TGME49_219828	HMG (high mobility group) box domain-containing protein	-4.45716	-4.13897	N/A	N/A
TGME49_220340	transporter	-2.77318	-2.46324	N/A	N/A
TGME49_220650	hypothetical protein	-4.23611	-3.81306	N/A	N/A
TGME49_220730	hypothetical protein	-1.16123	-1.13337	N/A	N/A
TGME49_221270	oxidoreductase	-1.36432	-1.34149	N/A	yes
TGME49_221685	hypothetical protein	-1.89252	-1.92959	N/A	N/A
TGME49_222940	hypothetical protein	-1.66369	-1.67686	N/A	N/A
TGME49_222970	inositol(myo)-1(or 4)-monophosphatase 2	-1.52504	-1.52938	cytosol	yes
TGME49_223258	N/A	-4.00704	-2.79903	N/A	N/A
TGME49_223262	N/A	-1.48924	-1.44899	N/A	N/A
TGME49_223430	hypothetical protein	-1.2636	-1.64309	N/A	N/A
TGME49_223550	hypothetical protein	-2.01041	-2.01856	unknown	N/A
TGME49_223750	hypothetical protein	-1.18476	-1.32115	unknown	yes
TGME49_224140	hypothetical protein	-2.11156	-1.84051	N/A	N/A
TGME49_224250	N/A	-1.73092	-1.68096	N/A	N/A
TGME49_224760	SAG-related sequence SRS40E	-3.32952	-3.92531	N/A	N/A
TGME49_225028	myosin heavy chain	-3.69667	-3.26671	N/A	N/A
TGME49_225510	RAP domain-containing protein	-1.22382	-1.20616	N/A	N/A
TGME49_226010	pterin-4-alpha-carbinolamine dehydratase	-1.37058	-1.0879	N/A	N/A
TGME49_226380	dense granule protein GRA35	-1.15445	-1.04039	dense granules	N/A
TGME49_226532	hypothetical protein	-2.25275	-2.02462	N/A	N/A
TGME49_226540	protein kinase	-1.49797	-1.64144	N/A	yes
TGME49_226925	hypothetical protein	-2.6999	-2.35864	N/A	N/A
TGME49_228240	hypothetical protein	-1.55537	-1.72015	N/A	N/A
TGME49_229220	hypothetical protein	-1.87045	-1.98067	N/A	yes
TGME49_229390	hypothetical protein	-1.32839	-1.35758	unknown	N/A
TGME49_229405	3'5'-cyclic nucleotide phosphodiesterase PDE4	-1.41048	-1.54896	N/A	N/A
TGME49_229930	p25-alpha family protein	-1.79025	-1.81214	unknown	yes
TGME49_230160	RNA-binding protein	-1.17005	-1.32546	IMC	yes
TGME49_230205	hypothetical protein	-1.4248	-1.66892	N/A	yes
TGME49_231125	hypothetical protein	-2.37104	-2.48462	N/A	N/A
TGME49_231180	hypothetical protein	-1.00457	-1.19503	N/A	yes
TGME49_231470	hypothetical protein	-1.62673	-2.10043	N/A	N/A
TGME49_231960	dense granule protein GRA28	-1.50495	-1.36329	dense granules	N/A
TGME49_232000	dense granule protein GRA30	-1.08614	-1.17645	dense granules	yes
TGME49_232270	histidine acid phosphatase superfamily protein	-1.05274	-1.06811	unknown	yes
TGME49_232350	lactate dehydrogenase LDH1	-1.11916	-1.00429	cytosol	yes
TGME49_232590	glutamate-cysteine ligase	-1.10783	-1.09755	N/A	N/A
TGME49_232640	RNA 2'-phosphotransferase	-1.5342	-1.34568	N/A	N/A
TGME49_233065	N/A	-2.67602	-2.60261	N/A	N/A
TGME49_233153	N/A	-1.92287	-2.43122	N/A	N/A
TGME49_233450	SAG-related sequence SRS29A	-1.46314	-1.48333	PM - peripheral 1	N/A
TGME49_233920	zinc finger	-1.97608	-1.80025	N/A	N/A
TGME49_234180	hypothetical protein	-1.39078	-1.46721	unknown	yes
TGME49_234370	SAG-related sequence SRS42	-1.44681	-1.63076	unknown	yes
TGME49_234380	microneme protein MIC21	-1.56456	-1.85602	micronemes	N/A
TGME49_234460	zinc finger Ran-binding domain-containing protein	-1.10521	-1.07635	N/A	yes
TGME49_236040	fructose-1	-1.15707	-1.39141	cytosol	yes
TGME49_236890	dense granule protein GRA37	-1.20641	-1.18607	dense granules	yes
TGME49_237230	membrane protein MYR3	-1.22559	-1.13808	dense granules	yes
TGME49_237510	hypothetical protein	-1.03251	-1.1387	N/A	N/A
TGME49_238210	EGF family domain-containing protein	-3.23726	-2.57218	N/A	N/A
TGME49_238440	SAG-related sequence SRS22A	-2.03433	-1.76637	PM - peripheral 1	N/A
TGME49_239260	histone H4	-2.34755	-2.80307	nucleus - chromatin	yes
TGME49_239510	START domain-containing protein	-2.06946	-2.23196	N/A	N/A
TGME49_239620	5'-nucleotidase	-1.04673	-1.12422	cytosol	N/A
TGME49_239880	hypothetical protein	-1.94951	-1.80744	N/A	N/A
TGME49_239890	SCP family extracellular subfamily protein	-1.25457	-1.46034	PM - peripheral 1	yes
TGME49_240060	inhibitor of STAT1 transcription	-1.42227	-1.35982	dense granules	yes
TGME49_240290	N/A	-2.56675	-2.34249	N/A	N/A
TGME49_240295	N/A	-3.49989	-3.26221	N/A	N/A
TGME49_240580	hypothetical protein	-1.84588	-1.85752	N/A	N/A
TGME49_242750	hypothetical protein	-2.94898	-2.44283	N/A	N/A
TGME49_242760	N/A	-1.4607	-1.75203	N/A	N/A
TGME49_243330	hypothetical protein	-3.25027	-2.74052	N/A	N/A
TGME49_243350	gamma-glutamyl hydrolase	-1.75816	-1.66963	endomembrane vesicles	N/A
TGME49_243382	N/A	-2.44395	-2.54925	N/A	N/A
TGME49_243740	WD domain	-1.75787	-1.54138	N/A	N/A
TGME49_244530	dense granule protein GRA49	-1.25284	-1.31835	dense granules	yes
TGME49_245428	hypothetical protein	-1.54385	-1.20228	N/A	N/A
TGME49_245485	microneme protein MIC9	-1.94362	-1.86283	micronemes	yes
TGME49_245530	hypothetical protein	-1.55279	-1.44603	N/A	N/A
TGME49_245770	hypothetical protein	-1.75954	-1.51302	N/A	yes
TGME49_246760	hypothetical protein	-2.19055	-2.18708	N/A	N/A
TGME49_247260	hypothetical protein	-1.93826	-1.9296	N/A	N/A
TGME49_247420	hypothetical protein	-1.08646	-1.02424	Golgi	N/A
TGME49_247530	hypothetical protein	-1.29909	-1.47175	dense granules	yes
TGME49_247540	ATP-binding cassette G family transporter ABCG107	-1.38429	-1.58891	PM - integral	N/A
TGME49_247570	hypothetical protein	-1.1896	-1.28928	N/A	N/A
TGME49_248170	peroxisomal protein PEX14	-1.44386	-1.23959	N/A	N/A
TGME49_248330	zinc finger	-2.65829	-2.14775	N/A	N/A
TGME49_248590	hypothetical protein	-3.00068	-2.74564	N/A	N/A
TGME49_249030	endonuclease/exonuclease/phosphatase family protein	-1.0751	-1.00967	PM - integral	yes
TGME49_249290	N/A	-3.54997	-3.63605	N/A	N/A
TGME49_249660	hypothetical protein	-1.92337	-1.68418	N/A	N/A
TGME49_249840	dynein heavy chain 2	-1.27429	-1.13423	N/A	N/A
TGME49_250100	hypothetical protein	-2.41136	-2.26487	N/A	N/A
TGME49_250115	hypothetical protein	-1.65068	-1.58172	N/A	yes
TGME49_250220	hypothetical protein	-1.50602	-1.46598	N/A	N/A
TGME49_250710	microneme protein MIC10	-1.09903	-1.06077	micronemes	yes
TGME49_251660	hypothetical protein	-1.59733	-1.60387	N/A	N/A
TGME49_251855	N/A	-1.54796	-1.25039	N/A	N/A
TGME49_252260	hypothetical protein	-1.24798	-1.58625	N/A	N/A
TGME49_253640	hypothetical protein	-1.46185	-1.22565	unknown	yes
TGME49_253755	hypothetical protein	-2.47072	-2.06282	N/A	N/A
TGME49_253760	hypothetical protein	-2.30905	-2.66928	N/A	N/A
TGME49_254000	dense granule protein GRA47	-1.06696	-1.00173	dense granules	N/A
TGME49_254010	serine carboxypeptidase s28 protein	-1.03593	-1.13921	endomembrane vesicles	N/A
TGME49_254330	lipase	-1.40774	-1.68455	N/A	yes
TGME49_254590	hypothetical protein	-1.31828	-1.30446	N/A	N/A
TGME49_254635	hypothetical protein	-1.83196	-1.3839	N/A	N/A
TGME49_254640	DNA polymerase delta subunit 4	-1.62089	-1.43376	N/A	N/A
TGME49_254720	dense granule protein GRA8	-1.24734	-1.33411	dense granules	N/A
TGME49_255460	EGF family domain-containing protein	-3.05439	-3.16546	N/A	yes
TGME49_256965	hypothetical protein	-2.96487	-2.26644	N/A	N/A
TGME49_257720	proton ATPase	-3.68564	-2.8863	N/A	N/A
TGME49_257755	N/A	-1.25915	-1.24664	N/A	N/A
TGME49_257945	3'5'-cyclic nucleotide phosphodiesterase PDE17	-3.13792	-3.30345	N/A	N/A
TGME49_257970	hypothetical protein	-4.86694	-4.17292	N/A	N/A
TGME49_259950	carbonate dehydratase	-1.16367	-1.27334	unknown	yes
TGME49_261250	histone H2A1	-1.36986	-1.77933	unknown	N/A
TGME49_261580	histone H2AX	-1.52532	-1.75613	nucleus - chromatin	N/A
TGME49_262800	leucine rich repeat-containing protein	-5.08224	-3.78749	N/A	N/A
TGME49_263130	citrate synthase	-1.38662	-1.22506	cytosol	yes
TGME49_264150	hypothetical protein	-1.43383	-1.58281	N/A	N/A
TGME49_264240	hypothetical protein	-1.38489	-1.27439	N/A	N/A
TGME49_264485	AP2 domain transcription factor AP2IX-3	-1.29163	-1.24745	N/A	N/A
TGME49_265320	pre-mRNA-splicing factor CWC2	-1.39282	-1.09496	N/A	yes
TGME49_266480	hypothetical protein	-1.92311	-2.05191	N/A	N/A
TGME49_266600	Kazal-type serine protease inhibitor domain-containing protein	-4.51962	-4.16998	N/A	yes
TGME49_268920	inositol polyphosphate kinase	-1.40276	-1.37403	N/A	yes
TGME49_268970	hypothetical protein	-3.02221	-3.15795	dense granules	N/A
TGME49_268980	hypothetical protein	-1.20947	-1.19012	PM - integral	yes
TGME49_268985	hypothetical protein	-2.36747	-2.19364	N/A	N/A
TGME49_269310	zinc finger (CCCH type) motif-containing protein	-4.15966	-4.50625	N/A	yes
TGME49_269600	biotin-requiring enzyme domain-containing protein	-2.62761	-2.78413	N/A	N/A
TGME49_270210	kinesin motor domain-containing protein	-2.43095	-2.58532	N/A	N/A
TGME49_270700	membrane protein MYR2	-1.30897	-1.27364	N/A	yes
TGME49_270850	glycosyl hydrolases family 17 protein	-2.98812	-2.95926	N/A	N/A
TGME49_271310	N/A	-2.12468	-3.00354	N/A	N/A
TGME49_272890	RNA recognition motif-containing protein	-2.37767	-2.27859	N/A	N/A
TGME49_274040	N/A	-2.54341	-2.17249	N/A	N/A
TGME49_274080	PIH1 domain-containing protein	-2.16739	-1.76279	N/A	N/A
TGME49_274170	protein kinase (incomplete catalytic triad)	-2.63357	-3.54625	N/A	yes
TGME49_275460	hypothetical protein	-1.11657	-1.14318	dense granules	yes
TGME49_275860	dense granule protein GRA12B	-1.22081	-1.26921	unknown	N/A
TGME49_275870	N/A	-1.3239	-1.28049	N/A	N/A
TGME49_276930	IMP1-like protein	-1.63058	-1.75678	unknown	N/A
TGME49_276960	tetratricopeptide repeat-containing protein	-1.8316	-1.68251	N/A	N/A
TGME49_277810	N/A	-1.82769	-1.79297	N/A	N/A
TGME49_278760	hypothetical protein	-1.29307	-1.26119	N/A	N/A
TGME49_278910	O-acetylserine (thiol) lyase 2	-1.75389	-1.91651	N/A	N/A
TGME49_279310	hypothetical protein	-1.24284	-1.35688	N/A	N/A
TGME49_279350	hypothetical protein	-1.75597	-1.73077	dense granules	yes
TGME49_281560	hypothetical protein	-1.5729	-1.81559	N/A	N/A
TGME49_282000	hypothetical protein	-1.51429	-1.62868	N/A	N/A
TGME49_282230	sulfate adenylyltransferase/adenylylsulfate kinase	-3.2892	-3.10409	N/A	N/A
TGME49_283540	microneme protein MIC20	-1.22438	-1.07421	micronemes	yes
TGME49_284598	N/A	-2.97024	-2.60917	N/A	N/A
TGME49_284602	N/A	-3.08187	-2.93122	N/A	N/A
TGME49_285445	cullin	-2.22628	-2.27406	N/A	N/A
TGME49_286000	hypothetical protein	-1.949	-2.2651	unknown	yes
TGME49_286130	guanylylate cyclase	-1.50413	-1.41014	unknown	N/A
TGME49_286460	hypothetical protein	-2.75918	-2.62637	N/A	N/A
TGME49_286670	hypothetical protein	-2.0843	-2.14562	N/A	N/A
TGME49_286740	microneme-like protein	-1.50893	-1.68944	unknown	yes
TGME49_287235	hypothetical protein	-3.42955	-3.56777	N/A	N/A
TGME49_287240	hypothetical protein	-4.65317	-4.05099	N/A	N/A
TGME49_287430	hypothetical protein	-4.08816	-3.65226	N/A	N/A
TGME49_287440	hypothetical protein	-2.89963	-2.63812	N/A	N/A
TGME49_287450	hypothetical protein	-2.21401	-2.04791	N/A	N/A
TGME49_287460	hypothetical protein	-2.93117	-2.62421	N/A	N/A
TGME49_287470	hypothetical protein	-1.89733	-1.64963	N/A	N/A
TGME49_288455	hypothetical protein	-2.28754	-2.40729	N/A	N/A
TGME49_288475	hypothetical protein	-2.10768	-1.83569	N/A	N/A
TGME49_288520	ATPase	-1.89347	-1.83575	N/A	N/A
TGME49_288945	hypothetical protein	-1.36887	-1.82375	N/A	N/A
TGME49_289050	FIKK kinase	-1.14608	-1.15247	unknown	N/A
TGME49_289216	N/A	-1.76369	-1.57867	N/A	N/A
TGME49_289222	N/A	-1.67468	-1.78128	N/A	N/A
TGME49_290000	hypothetical protein	-2.52299	-2.53432	N/A	yes
TGME49_290890	carbonyl reductase 1	-1.24294	-1.24702	cytosol	N/A
TGME49_291070	N/A	-2.15337	-2.29503	N/A	N/A
TGME49_292375	KRUF family protein	-2.6053	-2.81565	N/A	N/A
TGME49_292390	KRUF family protein	-2.54423	-2.77337	N/A	N/A
TGME49_293252	hypothetical protein	-2.02275	-1.79278	N/A	N/A
TGME49_293440	hypothetical protein	-1.20177	-1.31639	PM - integral	N/A
TGME49_293480	MoeA N-terminal region (domain I and II) domain-containing protein	-1.46769	-1.45633	unknown	N/A
TGME49_293500	hypothetical protein	-1.33829	-1.32309	N/A	yes
TGME49_293510	poly(ADP-ribose) polymerase and DNA-Ligase Zn-finger region domain-containing protein	-1.32576	-1.42277	nucleus - chromatin	yes
TGME49_293560	hypothetical protein	-2.00964	-1.70264	N/A	N/A
TGME49_294320	Oxysterol-binding protein	-4.90256	-4.37996	N/A	N/A
TGME49_294410	hypothetical protein	-2.02276	-2.20155	N/A	N/A
TGME49_294785	zinc finger (CCCH type) motif-containing protein	-1.68308	-1.47903	N/A	N/A
TGME49_294820	type I fatty acid synthase	-2.24697	-2.07629	N/A	N/A
TGME49_295020	N/A	-2.71508	-3.1854	N/A	N/A
TGME49_295030	hypothetical protein	-1.19512	-1.15281	N/A	N/A
TGME49_295430	hypothetical protein	-1.96129	-1.85961	N/A	yes
TGME49_295440	hypothetical protein	-2.04953	-1.8191	N/A	N/A
TGME49_295720	sulfite oxidase	-2.28606	-2.36798	N/A	N/A
TGME49_296020	hypothetical protein	-3.68108	-3.33762	N/A	N/A
TGME49_296340	hypothetical protein	-3.9591	-3.62239	N/A	N/A
TGME49_297395	N/A	-1.46182	-1.18052	N/A	N/A
TGME49_298070	hypothetical protein	-1.57958	-1.70401	N/A	N/A
TGME49_298820	hypothetical protein	-3.56697	-3.11805	N/A	N/A
TGME49_300048	hypothetical protein	-1.28836	-1.26235	N/A	yes
TGME49_300300	hypothetical protein	-2.95439	-3.14173	N/A	N/A
TGME49_301240	hypothetical protein	-4.84632	-4.70773	N/A	N/A
TGME49_301260	hypothetical protein	-7.58854	-7.39703	N/A	N/A
TGME49_301280	N/A	-1.72829	-1.74546	N/A	N/A
TGME49_301330	hypothetical protein	-4.7476	-4.29134	N/A	N/A
TGME49_301370	palmitoyltransferase DHHC10	-2.40202	-2.21052	N/A	N/A
TGME49_301415	hypothetical protein	-10.1926	-10.1763	N/A	N/A
TGME49_301430	septum formation protein maf	-2.78112	-2.71143	unknown	yes
TGME49_301470	hypothetical protein	-3.86432	-3.50206	N/A	N/A
TGME49_301690	hypothetical protein	-2.14075	-2.10816	N/A	yes
TGME49_302150	ATPase	-9.25859	-9.06722	N/A	N/A
TGME49_302450	TFIIH basal transcription factor complex helicase XPB subunit	-5.99505	-5.80407	N/A	N/A
TGME49_303050	zinc finger	-9.87282	-9.68021	N/A	N/A
TGME49_303450	coatomer gamma subunit	-11.9143	-11.722	N/A	N/A
TGME49_304450	cation-transporting ATPase	-5.96728	-6.22332	N/A	N/A
TGME49_304460	zinc finger	-1.19117	-1.35796	ER	yes
TGME49_304470	3-ketosphinganine reductase	-1.0985	-1.32545	ER	N/A
TGME49_304520	hypothetical protein	-2.43965	-2.52347	unknown	yes
TGME49_304980	hypothetical protein	-5.3921	-5.19922	N/A	N/A
TGME49_305000	hypothetical protein	-7.05993	-7.33624	N/A	N/A
TGME49_305010	pre-mRNA branch site protein p14	-1.62066	-1.62961	nucleus - non-chromatin	N/A
TGME49_305020	CS domain-containing protein	-2.46778	-2.32084	N/A	N/A
TGME49_305100	hypothetical protein	-9.9495	-8.72363	N/A	N/A
TGME49_305110	hypothetical protein	-8.95725	-9.00956	N/A	N/A
TGME49_305130	N/A	-6.65672	-6.7373	N/A	N/A
TGME49_305160	histone H2Ba	-4.72074	-5.10447	unknown	yes
TGME49_305170	tRNA-Gln	-12.1815	-11.9881	N/A	yes
TGME49_305190	CorA family Mg2+ transporter protein	-1.82826	-2.15294	unknown	N/A
TGME49_305220	C-Myc-binding family protein	-7.84227	-7.90639	N/A	yes
TGME49_305260	hydrolase	-5.96116	-5.89978	PM - integral	yes
TGME49_305315	N/A	-2.21317	-2.16247	N/A	N/A
TGME49_305455	hypothetical protein	-1.78697	-1.95714	N/A	N/A
TGME49_305485	hypothetical protein	-4.50654	-4.47871	N/A	N/A
TGME49_305498	hypothetical protein	-7.71191	-7.20429	N/A	N/A
TGME49_305505	tRNA-Cys	-8.60536	-8.41343	N/A	yes
TGME49_305530	hypothetical protein	-2.70115	-2.23804	N/A	N/A
TGME49_305560	Vps51/Vps67 protein	-1.26198	-1.51884	nucleus - chromatin	N/A
TGME49_305570	intraflagellar transport protein IFT81	-8.89209	-7.37948	N/A	N/A
TGME49_305580	ankyrin repeat-containing protein	-9.2796	-9.63396	N/A	N/A
TGME49_305610	hypothetical protein	-2.21843	-2.2157	N/A	N/A
TGME49_305620	RFT1 domain-containing protein	-3.14975	-3.04955	N/A	N/A
TGME49_305630	F-box domain-containing protein	-1.33586	-1.37109	N/A	N/A
TGME49_305635	hypothetical protein	-4.98322	-4.63819	N/A	N/A
TGME49_305760	zinc finger MIZ domain-containing protein	-1.96446	-2.11602	N/A	N/A
TGME49_305790	protein-tyrosine phosphatase	-5.61943	-5.81534	unknown	N/A
TGME49_305800	6-pyruvoyl tetrahydrobiopterin synthase	-3.1123	-3.14064	cytosol	N/A
TGME49_305830	EF hand domain-containing protein	-10.3025	-10.1549	N/A	N/A
TGME49_305840	Nicotinate-nucleotide adenylyltransferase	-2.41054	-2.43664	N/A	N/A
TGME49_305910	hypothetical protein	-1.56933	-1.48633	cytosol	N/A
TGME49_305920	endonuclease III family 1 protein	-4.95116	-4.9098	nucleus - chromatin	N/A
TGME49_305940	peptidyl-prolyl cis-trans isomerase	-1.20277	-1.03818	nucleus - non-chromatin	N/A
TGME49_306010	hypothetical protein	-5.13646	-5.23475	N/A	yes
TGME49_306035	hypothetical protein	-5.45461	-4.73431	N/A	N/A
TGME49_306050	FAS1 domain-containing protein	-5.84453	-5.75246	N/A	N/A
TGME49_306070	DUF4201 domain-containing protein	-2.48568	-2.37846	N/A	N/A
TGME49_306200	N/A	-1.45016	-1.42398	N/A	N/A
TGME49_306235	N/A	-9.83898	-9.64687	N/A	N/A
TGME49_306240	N/A	-10.8531	-12.757	N/A	N/A
TGME49_306250	hypothetical protein	-2.23039	-2.15135	N/A	N/A
TGME49_306270	hypothetical protein	-8.34036	-6.95021	N/A	N/A
TGME49_306334	hypothetical protein	-7.68496	-7.78637	N/A	N/A
TGME49_306338	N/A	-2.54962	-2.41327	N/A	N/A
TGME49_306342	N/A	-8.16303	-8.23254	N/A	N/A
TGME49_306430	spindle assembly abnormal protein 6	-2.85222	-2.84575	nucleus - chromatin	N/A
TGME49_306450	short chain dehydrogenase family protein	-2.59196	-3.1887	N/A	N/A
TGME49_306455	hypothetical protein	-7.93292	-8.56686	N/A	N/A
TGME49_306480	CAM kinase	-1.35934	-1.42417	N/A	yes
TGME49_306570	N/A	-6.98553	-6.79499	N/A	N/A
TGME49_306580	N/A	-9.08978	-8.03714	N/A	N/A
TGME49_306610	3' exoribonuclease family	-1.20828	-1.09523	nucleus - non-chromatin	N/A
TGME49_306680	hypothetical protein	-3.4023	-3.35979	N/A	yes
TGME49_306688	hypothetical protein	-3.31152	-3.30969	N/A	N/A
TGME49_306692	hypothetical protein	-4.48459	-4.50283	N/A	N/A
TGME49_306710	hypothetical protein	-2.89282	-2.81749	N/A	N/A
TGME49_306860	hypothetical protein	-10.4984	-10.8795	N/A	N/A
TGME49_306870	hypothetical protein	-9.36468	-9.69079	N/A	N/A
TGME49_306880	hypothetical protein	-4.28787	-4.39036	N/A	N/A
TGME49_306890	hypothetical protein	-1.37472	-1.03639	dense granules	yes
TGME49_306940	N/A	-1.83791	-1.46222	N/A	N/A
TGME49_306980	hypothetical protein	-1.03758	-1.2311	N/A	N/A
TGME49_306990	N/A	-1.77321	-2.09683	N/A	N/A
TGME49_307015	hypothetical protein	-5.81291	-4.91594	N/A	N/A
TGME49_307030	Purine nucleoside phosphorylase	-3.51883	-3.32604	N/A	N/A
TGME49_307040	shikimate dehydrogenase substrate binding domain-containing protein	-1.46181	-1.26855	unknown	N/A
TGME49_307045	Toxoplasma gondii family B protein	-5.67966	-6.2371	N/A	yes
TGME49_307050	hypothetical protein	-4.60117	-4.64367	N/A	N/A
TGME49_307060	hypothetical protein	-5.20475	-5.76928	N/A	N/A
TGME49_307080	hypothetical protein	-7.03969	-7.23004	N/A	N/A
TGME49_307470	hypothetical protein	-6.11434	-5.91934	N/A	N/A
TGME49_307480	Toxoplasma gondii family B protein	-5.73537	-5.88214	N/A	N/A
TGME49_307590	N/A	-10.0523	-8.92615	N/A	N/A
TGME49_307600	N/A	-12.6753	-11.9051	N/A	N/A
TGME49_307603	adenylate kinase	-3.20067	-2.8459	N/A	N/A
TGME49_307620	N/A	-6.46845	-5.80614	N/A	N/A
TGME49_307630	N/A	-6.74421	-6.05783	N/A	N/A
TGME49_307640	CMGC kinase	-3.54965	-3.82763	N/A	N/A
TGME49_307750	tRNA-His	-12.8066	-12.6146	N/A	N/A
TGME49_307780	N/A	-5.37662	-5.52215	N/A	N/A
TGME49_307790	N/A	-4.78819	-4.61724	N/A	N/A
TGME49_307815	hypothetical protein	-5.75372	-5.56217	N/A	N/A
TGME49_307840	striated fiber assemblin SFA1	-7.03246	-7.51199	N/A	N/A
TGME49_308820	hypothetical protein	-3.45241	-3.34491	N/A	yes
TGME49_308830	dual specificity protein phosphatase	-3.10947	-3.00998	N/A	N/A
TGME49_308900	tRNA-Val	-12.9232	-14.3963	N/A	N/A
TGME49_308930	50S ribosomal protein L33	-3.0171	-2.921	N/A	N/A
TGME49_308945	hypothetical protein	-2.22706	-2.44091	N/A	N/A
TGME49_308960	ATPase	-6.80988	-6.15548	N/A	N/A
TGME49_308965	hypothetical protein	-5.38877	-5.49244	N/A	N/A
TGME49_308970	dense granule protein GRA12D	-11.6814	-11.489	dense granules	yes
TGME49_309000	hypothetical protein	-1.31388	-1.2607	N/A	N/A
TGME49_309010	elongation factor P	-1.70464	-1.64813	mitochondrion - soluble	N/A
TGME49_309020	tRNA 2-thiolation protein NCS6	-2.91591	-2.7547	N/A	N/A
TGME49_309025	hypothetical protein	-10.3891	-9.74769	N/A	N/A
TGME49_309030	hypothetical protein	-5.27002	-5.46514	N/A	N/A
TGME49_309070	hypothetical protein	-1.2731	-1.41094	unknown	N/A
TGME49_309095	hypothetical protein	-13.1894	-13.0325	N/A	N/A
TGME49_309110	tRNA-specific 2-thiouridylase MNMA	-1.64004	-1.58141	N/A	N/A
TGME49_309130	hypothetical protein	-1.16996	-1.17182	N/A	N/A
TGME49_309170	TAF7-like RNA polymerase II TAF7L	-1.69798	-1.64169	N/A	N/A
TGME49_309180	N/A	-2.53282	-2.52791	N/A	N/A
TGME49_309185	hypothetical protein	-10.6581	-10.4667	N/A	N/A
TGME49_309195	N/A	-3.47004	-3.62483	N/A	N/A
TGME49_309230	hypothetical protein	-7.79888	-7.00882	N/A	N/A
TGME49_309300	SAG-related sequence SRS55A	-3.75265	-2.52517	N/A	yes
TGME49_309330	SAG-related sequence SRS55F	-10.1219	-10.9407	N/A	N/A
TGME49_309352	SAG-related sequence SRS55N	-4.99571	-4.81031	N/A	N/A
TGME49_309360	tRNA-Phe	-8.14138	-8.90946	N/A	yes
TGME49_309405	hypothetical protein	-6.63821	-6.51137	N/A	N/A
TGME49_309420	ferlin 1	-5.14965	-5.07125	N/A	N/A
TGME49_309530	N/A	-6.12039	-5.63824	N/A	N/A
TGME49_309540	N/A	-11.9853	-12.3699	N/A	N/A
TGME49_309550	hypothetical protein	-7.00017	-7.38641	N/A	N/A
TGME49_309760	dense granule protein GRA55	-11.3135	-11.1219	dense granules	N/A
TGME49_309770	hypothetical protein	-1.05193	-1.04692	N/A	N/A
TGME49_309840	hypothetical protein	-6.85479	-7.67605	N/A	N/A
TGME49_309860	hypothetical protein	-1.59457	-1.72146	N/A	N/A
TGME49_309865	N/A	-4.02912	-4.00546	N/A	N/A
TGME49_309885	hypothetical protein	-1.67786	-1.57292	unknown	yes
TGME49_309930	dense granule protein GRA56	-2.59869	-3.13029	endomembrane vesicles	N/A
TGME49_309960	hypothetical protein	-3.94103	-3.98766	nucleus - non-chromatin	N/A
TGME49_310005	N/A	-3.56518	-3.88425	N/A	N/A
TGME49_310020	N/A	-4.86179	-4.92317	N/A	N/A
TGME49_310045	hypothetical protein	-1.4253	-1.34991	N/A	N/A
TGME49_310055	hypothetical protein	-1.58456	-1.47065	N/A	N/A
TGME49_310060	small nuclease	-4.4502	-4.5254	cytosol	yes
TGME49_310070	apical annuli methyltransferase AAMT	-2.30051	-2.49997	unknown	yes
TGME49_310110	hypothetical protein	-1.7329	-1.94206	N/A	N/A
TGME49_310140	LMBR1 domain-containing protein	-1.60327	-1.6571	Golgi	N/A
TGME49_310160	argonaute AGO	-3.91611	-3.80972	N/A	N/A
TGME49_310173	hypothetical protein	-7.09527	-7.41049	N/A	N/A
TGME49_310177	hypothetical protein	-4.6168	-4.88195	N/A	N/A
TGME49_310200	hypothetical protein	-1.89349	-1.88351	N/A	N/A
TGME49_310210	hypothetical protein	-2.46049	-2.43061	endomembrane vesicles	yes
TGME49_310215	hypothetical protein	-9.68237	-9.43298	N/A	N/A
TGME49_310250	hypothetical protein	-2.8026	-2.70664	N/A	N/A
TGME49_310260	hypothetical protein	-10.413	-10.3466	N/A	N/A
TGME49_310275	hypothetical protein	-9.18093	-9.29922	N/A	N/A
TGME49_310290	regulator of chromosome condensation (RCC1) repeat-containing protein	-1.54301	-1.42118	mitochondrion - soluble	N/A
TGME49_310310	WD domain	-2.17377	-2.18232	cytosol	N/A
TGME49_310340	hypothetical protein	-5.6379	-5.25728	N/A	N/A
TGME49_310410	WD domain	-4.5807	-4.28207	N/A	N/A
TGME49_310455	hypothetical protein	-8.11235	-8.51924	N/A	yes
TGME49_310480	flagellar/basal body protein	-4.41987	-4.53321	N/A	N/A
TGME49_310510	hypothetical protein	-3.28444	-3.16376	N/A	N/A
TGME49_310515	hypothetical protein	-2.23383	-1.99537	N/A	N/A
TGME49_310570	RNA recognition motif-containing protein	-1.66793	-1.90158	cytosol	N/A
TGME49_310580	1	-4.44998	-4.74331	N/A	N/A
TGME49_310650	hypothetical protein	-12.8816	-12.6881	N/A	N/A
TGME49_310660	Dullard family phosphatase domain-containing protein	-1.2046	-1.10466	N/A	yes
TGME49_310680	aminotransferase	-9.10895	-9.07395	N/A	N/A
TGME49_310690	hypothetical protein	-8.34939	-6.53628	N/A	N/A
TGME49_310710	small ribosomal subunit Rsm22 protein	-2.45424	-2.30542	N/A	N/A
TGME49_310720	hypothetical protein	-2.01224	-1.90278	N/A	N/A
TGME49_310740	hypothetical protein	-1.69139	-2.07333	unknown	yes
TGME49_310790	cyst wall protein CST9	-1.23812	-1.08686	ER 2	N/A
TGME49_310798	N/A	-1.21031	-1.12948	N/A	N/A
TGME49_310830	enoyl-CoA hydratase/isomerase family protein	-6.39768	-6.54798	N/A	N/A
TGME49_310840	hypothetical protein	-1.35315	-1.3295	N/A	N/A
TGME49_310875	tRNA-Ser	-10.6728	-10.4795	N/A	yes
TGME49_310880	tRNA-Ser	-12.2562	-12.064	N/A	N/A
TGME49_310910	WD domain	-2.63305	-2.68331	N/A	N/A
TGME49_310940	hypothetical protein	-8.51634	-9.46546	N/A	N/A
TGME49_310990	hypothetical protein	-8.08121	-7.82934	N/A	N/A
TGME49_311050	hypothetical protein	-12.6037	-12.4117	N/A	N/A
TGME49_311060	metal-dependent phosphohydrolase HD domain-containing protein	-6.23655	-6.28473	N/A	N/A
TGME49_311070	RNA recognition motif-containing protein	-2.46799	-2.30695	N/A	N/A
TGME49_311075	hypothetical protein	-7.79866	-7.05862	N/A	N/A
TGME49_311155	hypothetical protein	-3.27465	-3.12221	N/A	N/A
TGME49_311190	tRNA-Glu	-12.6117	-12.4199	N/A	yes
TGME49_311200	tRNA-Glu	-14.576	-13.8074	N/A	N/A
TGME49_311250	hypothetical protein	-1.63188	-1.72817	N/A	N/A
TGME49_311270	N/A	-2.62595	-2.7969	N/A	N/A
TGME49_311300	cAMP-dependent protein kinase regulatory subunit 2	-2.92717	-3.10448	N/A	N/A
TGME49_311320	Qb-SNARE protein	-1.81597	-2.10059	N/A	yes
TGME49_311370	methylmalonate-semialdehyde dehydrogenase [acylating]	-6.26773	-5.26608	N/A	N/A
TGME49_311375	hypothetical protein	-8.23529	-8.24162	N/A	yes
TGME49_311390	tRNA (guanine(9)-N(1))-methyltransferase	-1.76923	-1.8519	N/A	yes
TGME49_311410	M phase phosphoprotein MPP10	-2.79306	-2.71542	nucleolus	N/A
TGME49_311420	hypothetical protein	-6.60653	-6.2864	N/A	N/A
TGME49_311425	hypothetical protein	-8.08086	-7.70816	N/A	N/A
TGME49_311450	zinc finger	-1.87174	-1.76479	N/A	N/A
TGME49_311490	hypothetical protein	-4.26118	-4.13336	N/A	N/A
TGME49_311500	ThiF family protein	-1.27539	-1.23046	unknown	N/A
TGME49_311625	bromodomain-containing protein BDP6	-2.29463	-2.26695	N/A	yes
TGME49_311640	N/A	-4.56785	-4.85088	N/A	N/A
TGME49_311700	hypothetical protein	-8.58179	-9.02369	N/A	yes
TGME49_311710	hypothetical protein	-3.67787	-3.9794	N/A	N/A
TGME49_311730	hypothetical protein	-3.39766	-3.63706	N/A	N/A
TGME49_311755	plasma membrane protein 62D16	-8.1291	-7.86895	N/A	N/A
TGME49_311765	hypothetical protein	-1.43407	-1.25029	N/A	N/A
TGME49_311810	hypothetical protein	-1.26752	-1.24532	N/A	N/A
TGME49_311815	hypothetical protein	-4.74767	-4.90324	N/A	N/A
TGME49_311820	hypothetical protein	-11.2083	-11.5931	N/A	N/A
TGME49_311830	hypothetical protein	-7.87301	-7.55011	N/A	N/A
TGME49_312075	N/A	-3.72391	-3.67458	N/A	N/A
TGME49_312110	apicoplast-associated thioredoxin family protein Atrx1	-2.92486	-2.85515	apicoplast	N/A
TGME49_312120	hypothetical protein	-3.82286	-3.72009	N/A	N/A
TGME49_312220	mitochondrial inner membrane translocase subunit TIM17	-2.00873	-1.72483	mitochondrion - membranes	N/A
TGME49_312310	ATPase	-2.97235	-2.91589	N/A	N/A
TGME49_312350	IMPACT	-3.86934	-3.77816	N/A	N/A
TGME49_312360	hypothetical protein	-2.01768	-2.12967	N/A	N/A
TGME49_312370	RNA pseudouridine synthase superfamily protein	-1.60318	-1.53596	N/A	N/A
TGME49_312390	hypothetical protein	-3.73476	-3.66435	mitochondrion - soluble	N/A
TGME49_312400	exosomal 3'-5' exoribonuclease complex subunit	-2.01931	-1.80595	unknown	N/A
TGME49_312435	N/A	-4.38852	-4.26098	N/A	N/A
TGME49_312440	N/A	-12.0748	-11.4019	N/A	N/A
TGME49_312445	N/A	-13.288	-13.0947	N/A	N/A
TGME49_312450	N/A	-12.3912	-9.90549	N/A	N/A
TGME49_312460	zinc finger	-11.4284	-11.2356	N/A	N/A
TGME49_312510	ATP-dependent DNA helicase 2 subunit KU80	-11.8139	-11.6273	unknown	N/A
TGME49_312540	hypothetical protein	-1.49722	-1.5953	N/A	N/A
TGME49_312635	P-loop NTPase	-9.60976	-8.85152	N/A	N/A
TGME49_312690	hypothetical protein	-9.15704	-9.39753	N/A	yes
TGME49_312875	hypothetical protein	-1.45822	-1.22772	N/A	N/A
TGME49_312930	cystathione gamma lyase	-3.20248	-3.14616	N/A	N/A
TGME49_312970	hypothetical protein	-3.93016	-3.94589	N/A	N/A
TGME49_313000	Toxoplasma gondii family D protein	-6.91124	-6.58141	N/A	N/A
TGME49_313025	hypothetical protein	-9.02693	-8.52158	N/A	N/A
TGME49_313050	oxidoreductase	-8.87774	-8.79629	N/A	N/A
TGME49_313170	tRNA-Leu	-12.4896	-12.2974	N/A	N/A
TGME49_313190	ras-related protein RAB18	-4.81548	-4.80858	ER	yes
TGME49_313210	hypothetical protein	-5.12434	-4.9961	N/A	N/A
TGME49_313220	hypothetical protein	-5.70074	-5.60801	N/A	N/A
TGME49_313235	hypothetical protein	-7.81931	-4.94422	N/A	N/A
TGME49_313250	hypothetical protein	-6.56885	-6.75158	N/A	N/A
TGME49_313273	N/A	-3.47947	-3.47318	N/A	N/A
TGME49_313277	hypothetical protein	-4.29115	-4.19999	N/A	N/A
TGME49_313305	hypothetical protein	-5.10963	-4.47555	N/A	N/A
TGME49_313318	hypothetical protein	-7.99938	-6.98869	N/A	N/A
TGME49_313322	hypothetical protein	-7.92065	-7.67788	N/A	N/A
TGME49_313330	rhoptry kinase family protein ROP27	-1.1951	-1.05483	N/A	N/A
TGME49_313385	hypothetical protein	-3.97177	-4.01949	N/A	N/A
TGME49_313418	hypothetical protein	-3.94049	-4.10988	N/A	N/A
TGME49_313450	AP-2 complex subunit sigma-1	-4.62215	-4.62341	unknown	N/A
TGME49_313480	apical annuli protein AAP3	-2.05661	-2.08887	apical 2	N/A
TGME49_313520	hypothetical protein	-1.51539	-1.35305	N/A	N/A
TGME49_313530	transmembrane protein 167	-1.17382	-1.24806	N/A	N/A
TGME49_313600	DDHD domain-containing protein	-1.5087	-1.49555	N/A	yes
TGME49_313650	hypothetical protein	-5.81708	-5.82272	N/A	N/A
TGME49_313660	hypothetical protein	-3.44559	-3.19229	N/A	N/A
TGME49_313670	AP-1 complex subunit gamma	-3.52784	-3.78528	unknown	yes
TGME49_313673	N/A	-2.11494	-2.26831	N/A	N/A
TGME49_313677	hypothetical protein	-6.56813	-6.36112	N/A	N/A
TGME49_313700	hypothetical protein	-2.09402	-2.01608	mitochondrion - soluble	N/A
TGME49_313710	hypothetical protein	-4.20899	-4.20266	N/A	N/A
TGME49_313725	RNA binding protein	-8.37821	-7.67271	N/A	N/A
TGME49_313740	zinc finger (CCCH type) motif-containing protein	-6.88509	-6.80427	N/A	N/A
TGME49_313775	hypothetical protein	-9.6298	-8.47838	N/A	N/A
TGME49_313800	tRNA-Asn	-7.33387	-8.63251	N/A	N/A
TGME49_313820	dynactin p25	-1.64678	-1.80771	unknown	yes
TGME49_313840	hypothetical protein	-5.91226	-5.69793	N/A	yes
TGME49_313848	hypothetical protein	-7.06272	-8.16746	N/A	N/A
TGME49_313852	hypothetical protein	-3.15424	-2.95485	N/A	N/A
TGME49_313890	hypothetical protein	-6.10471	-6.07686	N/A	yes
TGME49_313950	GMC oxidoreductase	-2.87042	-2.7153	N/A	N/A
TGME49_313970	Phytanoyl-CoA dioxygenase (PhyH) superfamily protein	-1.85366	-1.86985	mitochondrion - membranes	N/A
TGME49_313980	ribosome biogenesis protein nep1	-3.10157	-2.97063	nucleolus	N/A
TGME49_314042	cytochrome c1 heme lyase	-3.24967	-3.24381	mitochondrion - membranes	N/A
TGME49_314055	splicing factor	-5.25811	-5.10163	N/A	N/A
TGME49_314267	N/A	-5.20038	-4.81474	N/A	N/A
TGME49_314270	peptidyl-tRNA hydrolase domain-containing protein	-1.61174	-1.58708	unknown	N/A
TGME49_314280	AAR2 protein	-1.42917	-1.29598	nucleus - chromatin	N/A
TGME49_314320	GTP-binding protein	-6.1648	-6.02843	N/A	N/A
TGME49_314330	ABC transporter	-3.39856	-3.2157	N/A	N/A
TGME49_314350	hypothetical protein	-2.30953	-2.50604	N/A	N/A
TGME49_314358	N/A	-2.63708	-2.75009	N/A	N/A
TGME49_314362	N/A	-3.67091	-3.45169	N/A	N/A
TGME49_314418	AP-4 complex subunit sigma	-8.16841	-8.01031	N/A	N/A
TGME49_314440	hypothetical protein	-11.9392	-11.7466	N/A	N/A
TGME49_314460	hypothetical protein	-2.51672	-2.39586	apicoplast	N/A
TGME49_314470	hypothetical protein	-2.42898	-2.29171	nucleus - non-chromatin	N/A
TGME49_314482	hypothetical protein	-8.37011	-7.94516	N/A	N/A
TGME49_314485	hypothetical protein	-10.1201	-9.96437	N/A	N/A
TGME49_314487	N/A	-4.09474	-4.58737	N/A	N/A
TGME49_314490	hypothetical protein	-9.76415	-10.0918	N/A	N/A
TGME49_314560	hypothetical protein	-3.07647	-3.10534	N/A	N/A
TGME49_314650	hypothetical protein	-1.60154	-1.58991	N/A	yes
TGME49_314710	carrier superfamily protein	-1.94391	-1.85829	N/A	N/A
TGME49_314715	hypothetical protein	-10.8683	-11.1241	N/A	N/A
TGME49_314750	ribosomal protein L1	-4.60143	-4.4987	nucleus - non-chromatin	N/A
TGME49_314770	N/A	-5.2525	-5.15004	N/A	N/A
TGME49_314850	peptidase	-2.82163	-2.71642	unknown	N/A
TGME49_314885	hypothetical protein	-3.96577	-3.82552	N/A	N/A
TGME49_314955	DNA ligase (NAD+)	-2.4463	-2.17288	N/A	N/A
TGME49_315090	hypothetical protein	-9.23648	-8.75908	N/A	N/A
TGME49_315100	hypothetical protein	-6.23751	-5.80692	N/A	N/A
TGME49_315110	prefoldin subunit 5	-3.12214	-3.09731	cytosol	N/A
TGME49_315127	N/A	-7.28776	-6.03116	N/A	N/A
TGME49_315165	N/A	-1.45993	-1.38503	N/A	N/A
TGME49_315170	O-phosphoseryl-tRNA(Sec) selenium transferase	-2.44055	-2.279	N/A	N/A
TGME49_315200	tRNA-Gln	-7.97984	-8.2019	N/A	N/A
TGME49_315230	hypothetical protein	-2.36858	-2.16304	mitochondrion - soluble	yes
TGME49_315240	hypothetical protein	-6.05817	-6.29741	N/A	N/A
TGME49_315250	GAMM1 protein	-1.28341	-1.26683	cytosol	N/A
TGME49_315260	alanine dehydrogenase	-2.82812	-2.62287	N/A	N/A
TGME49_315300	transcription factor IIB	-1.65855	-1.82291	N/A	yes
TGME49_315330	SAG-related sequence SRS52D	-3.53801	-3.47443	N/A	N/A
TGME49_315340	SAG-related sequence SRS52C	-7.58437	-7.38413	N/A	N/A
TGME49_315345	SAG-related sequence SRS52F	-7.9956	-7.94699	N/A	N/A
TGME49_315370	SAG-related sequence SRS53A	-10.3589	-10.7397	N/A	N/A
TGME49_315380	SAG-related sequence SRS53B	-8.68314	-9.72227	N/A	N/A
TGME49_315390	SAG-related sequence SRS53C	-9.83251	-9.64096	N/A	N/A
TGME49_315400	SAG-related sequence SRS53D	-5.57225	-4.80507	N/A	N/A
TGME49_315410	SAG-related sequence SRS53F	-1.65763	-1.689	PM - peripheral 1	N/A
TGME49_315450	hypothetical protein	-7.90645	-7.28843	N/A	N/A
TGME49_315465	N/A	-4.07826	-4.15628	N/A	N/A
TGME49_315495	hypothetical protein	-13.47	-13.2762	N/A	N/A
TGME49_315520	calcium-binding egf domain-containing protein CBDP1	-4.34967	-4.19838	N/A	N/A
TGME49_315540	calcium binding egf domain-containing protein	-11.4205	-11.6649	N/A	N/A
TGME49_315550	calcium-binding egf domain-containing protein CBDP4	-10.5454	-10.9291	N/A	N/A
TGME49_315560	ATP-binding cassette G family transporter ABCG77	-10.1439	-9.39434	N/A	N/A
TGME49_315570	histone H1-like protein	-2.8534	-3.09935	N/A	yes
TGME49_315590	macro domain-containing protein	-3.09221	-2.97937	N/A	yes
TGME49_315705	hypothetical protein	-7.02717	-6.92033	N/A	N/A
TGME49_315715	hypothetical protein	-4.83086	-4.62764	N/A	N/A
TGME49_315730	apical membrane antigen AMA3	-8.11153	-8.38733	N/A	N/A
TGME49_315798	N/A	-3.59025	-3.76652	N/A	N/A
TGME49_315802	N/A	-7.45376	-7.39049	N/A	N/A
TGME49_315845	N/A	-4.32899	-3.50391	N/A	N/A
TGME49_315855	hypothetical protein	-11.9194	-11.7259	N/A	N/A
TGME49_315900	hypothetical protein	-4.40353	-4.34969	N/A	N/A
TGME49_315958	radical SAM domain-containing protein	-1.83996	-1.72649	N/A	N/A
TGME49_315962	hypothetical protein	-7.26725	-6.88797	N/A	N/A
TGME49_315970	lipoxygenase-like enzyme LOXL1	-7.94064	-8.15346	N/A	N/A
TGME49_316120	hypothetical protein	-3.11139	-3.05674	N/A	N/A
TGME49_316180	hypothetical protein	-1.27744	-1.32743	nucleus - chromatin	N/A
TGME49_316190	superoxide dismutase SOD3	-8.46785	-8.5135	N/A	N/A
TGME49_316290	hypothetical protein	-4.5952	-4.56739	N/A	N/A
TGME49_316320	ABC transporter transmembrane region domain-containing protein	-8.55587	-8.2719	N/A	N/A
TGME49_316370	hypothetical protein	-4.17719	-3.78121	N/A	yes
TGME49_316380	N/A	-8.20551	-7.57971	N/A	N/A
TGME49_316460	tRNA-Asp	-11.6164	-11.4233	N/A	yes
TGME49_316480	XRN 5'-3' exonuclease N-terminus protein	-1.03395	-1.00031	N/A	N/A
TGME49_316500	tRNA-Arg	-10.5293	-10.3374	N/A	N/A
TGME49_316540	IMC sub-compartment protein ISP3	-2.19601	-2.47516	IMC	yes
TGME49_316550	hypothetical protein	-8.44693	-8.12928	N/A	N/A
TGME49_316560	Toxoplasma gondii family D protein	-4.82529	-4.85075	N/A	N/A
TGME49_316580	hypothetical protein	-8.49097	-7.97024	N/A	N/A
TGME49_316590	tRNA-Lys	-6.61004	-6.99253	N/A	yes
TGME49_316610	hypothetical protein	-4.60354	-4.32676	N/A	N/A
TGME49_316635	hypothetical protein	-4.27571	-4.21264	N/A	N/A
TGME49_316650	hypothetical protein	-3.28016	-3.39002	unknown	N/A
TGME49_316670	Toxoplasma gondii family D protein	-3.06686	-2.88092	N/A	yes
TGME49_316710	hypothetical protein	-3.48608	-3.48395	unknown	N/A
TGME49_316760	hypothetical protein	-1.74055	-1.62327	N/A	N/A
TGME49_316890	hypothetical oocyst wall protein HOWP1	-5.87459	-6.29715	N/A	N/A
TGME49_317705	enoyl-CoA hydratase/isomerase family protein	-2.6693	-2.79488	unknown	N/A
TGME49_317820	hypothetical protein	-13.9601	-13.192	N/A	N/A
TGME49_317830	hypothetical protein	-11.0049	-11.3851	N/A	N/A
TGME49_318120	hypothetical protein	-2.81477	-3.19938	N/A	N/A
TGME49_318130	Toxoplasma gondii family E protein	-9.43739	-8.86181	N/A	N/A
TGME49_318190	phosphoglycerate mutase family protein	-2.41923	-2.28793	N/A	N/A
TGME49_318220	hypothetical protein	-6.27345	-5.73499	N/A	N/A
TGME49_318240	Tubulin-tyrosine ligase family protein	-5.55767	-5.55805	N/A	yes
TGME49_318260	transcription initiation factor TFIID subunit TAF5	-1.8972	-1.81158	nucleus - chromatin	N/A
TGME49_318290	PDZ domain-containing protein	-2.72973	-2.72642	mitochondrion - soluble	N/A
TGME49_318320	ATP-dependent Clp endopeptidase	-2.35178	-2.41037	apicoplast	N/A
TGME49_318330	histone lysine acetyltransferase MYST-A	-1.8119	-1.79227	unknown	N/A
TGME49_318410	TCP-1 chaperonin	-1.23808	-1.32743	cytosol	N/A
TGME49_318480	SWI2/SNF2-containing protein RAD5	-1.49106	-1.37515	unknown	N/A
TGME49_318490	protein arginine N-methyltransferase SFM1-like	-3.18276	-3.21886	N/A	N/A
TGME49_318540	calcium-binding egf domain-containing protein CBDP2	-4.73935	-3.05786	N/A	N/A
TGME49_318550	hypothetical protein	-2.91056	-2.95021	ER	N/A
TGME49_318600	DNA /pantothenate metabolism flavoprotein	-1.55647	-1.35319	N/A	N/A
TGME49_318610	AP2 domain transcription factor AP2IV-3	-1.95703	-1.88559	N/A	yes
TGME49_318615	tRNA-Phe	-11.5489	-11.3563	N/A	N/A
TGME49_318632	hypothetical protein	-12.4822	-10.7872	N/A	N/A
TGME49_318640	hypothetical protein	-1.97146	-1.7432	N/A	N/A
TGME49_318675	3'5'-cyclic nucleotide phosphodiesterase PDE8	-4.16722	-4.30841	N/A	yes
TGME49_318690	RNA recognition motif-containing protein	-3.25434	-2.92887	nucleus - non-chromatin	N/A
TGME49_318720	pyridoxal phosphate enzyme	-1.53031	-1.54183	nucleus - chromatin	N/A
TGME49_318730	glycosyl transferase	-2.19847	-2.18519	ER	N/A
TGME49_318738	N/A	-5.59915	-4.76556	N/A	N/A
TGME49_318742	N/A	-7.44047	-7.64272	N/A	N/A
TGME49_318750	deoxyribose-phosphate aldolase	-1.61193	-1.49707	cytosol	yes
TGME49_319090	IgA-specific serine endopeptidase	-4.1214	-4.03759	micronemes	yes
TGME49_319312	N/A	-1.61871	-1.20978	N/A	N/A
TGME49_319330	tRNA-Ser	-7.75474	-6.80718	N/A	yes
TGME49_319360	SAG-related sequence SRS17A	-2.99248	-2.97136	N/A	yes
TGME49_319540	EF hand domain-containing protein	-2.64078	-2.64013	mitochondrion - soluble	N/A
TGME49_319630	hypothetical protein	-5.2586	-4.67991	N/A	N/A
TGME49_319680	hypothetical protein	-6.98075	-7.08319	N/A	N/A
TGME49_319690	hypothetical protein	-8.67463	-9.02627	N/A	N/A
TGME49_319695	hypothetical protein	-3.91442	-3.90913	N/A	N/A
TGME49_319710	kinesin motor domain-containing protein	-3.23364	-3.58201	N/A	N/A
TGME49_319720	hypothetical protein	-3.05701	-3.32344	nucleus - chromatin	N/A
TGME49_319890	tyrosine-rich oocyst wall protein	-7.67428	-7.204	N/A	N/A
TGME49_319900	apical annuli protein AAP5	-1.06157	-1.19801	apical 1	yes
TGME49_319930	serine/threonine protein phosphatase 6 regulatory subunit PP6R	-2.62752	-2.74651	nucleus - chromatin	yes
TGME49_319935	hypothetical protein	-12.5491	-12.357	N/A	N/A
TGME49_319960	hypothetical protein	-3.56969	-3.51042	N/A	N/A
TGME49_319970	subtilisin SUB10	-7.90349	-8.3748	N/A	N/A
TGME49_319980	N/A	-12.2065	-11.4375	N/A	N/A
TGME49_319988	N/A	-4.30501	-3.89854	N/A	N/A
TGME49_319992	N/A	-8.2272	-7.88969	N/A	N/A
TGME49_320105	hypothetical protein	-3.268	-3.30158	N/A	N/A
TGME49_320135	hypothetical protein	-11.8533	-11.6592	N/A	N/A
TGME49_320150	elongation factor Tu GTP binding domain-containing protein	-3.07326	-3.02507	N/A	N/A
TGME49_320190	SAG-related sequence SRS16B	-2.1761	-2.21871	PM - peripheral 1	N/A
TGME49_320240	SAG-related sequence SRS15B	-5.46894	-5.02439	N/A	N/A
TGME49_320250	SAG-related sequence SRS15A	-8.27186	-7.27738	N/A	yes
TGME49_320270	nucleoside transporter	-9.36919	-9.94795	N/A	N/A
TGME49_320280	hypothetical protein	-9.9581	-9.19542	N/A	N/A
TGME49_320290	hypothetical protein	-12.217	-12.771	N/A	N/A
TGME49_320410	hypothetical protein	-4.55847	-4.05563	N/A	N/A
TGME49_320430	cell-cycle-control protein (translation regulation)	-4.50282	-4.4588	unknown	N/A
TGME49_320460	ABC transporter transmembrane region domain-containing protein	-4.03475	-3.87819	endomembrane vesicles	yes
TGME49_320465	N/A	-1.66689	-1.40627	N/A	N/A
TGME49_320470	hypothetical protein	-4.75313	-4.57137	N/A	N/A
TGME49_320530	hypothetical protein	-2.17149	-2.38148	N/A	N/A
TGME49_320540	hypothetical protein	-4.27515	-4.57996	N/A	N/A
TGME49_320560	p25-alpha family protein	-5.58903	-6.3852	N/A	N/A
TGME49_320580	hypothetical protein	-1.84415	-1.80434	N/A	N/A
TGME49_320670	vacuolar protein sorting 16	-1.24874	-1.2545	nucleus - chromatin	N/A
TGME49_320700	AP2 domain transcription factor AP2IV-1	-1.76742	-1.64698	mitochondrion - soluble	N/A
TGME49_320710	hypothetical protein	-11.6825	-11.4896	N/A	N/A
TGME49_320715	hypothetical protein	-9.32324	-10.2306	N/A	N/A
TGME49_320730	homoserine O-acetyltransferase	-3.96936	-4.11411	N/A	N/A
TGME49_320750	hypothetical protein	-4.4312	-4.48686	unknown	N/A
TGME49_320770	Toxoplasma gondii family B protein	-11.0751	-10.3261	N/A	N/A
TGME49_320780	hypothetical protein	-10.2669	-9.4987	N/A	N/A
TGME49_321270	N/A	-5.48431	-5.29412	N/A	N/A
TGME49_321280	N/A	-12.7423	-12.5506	N/A	N/A
TGME49_321300	autophagy-related protein ATG12	-1.80635	-1.81851	unknown	N/A
TGME49_321320	tRNA-Pro	-11.5373	-11.3458	N/A	N/A
TGME49_321350	tRNA-Sec	-14.5045	-14.3109	N/A	N/A
TGME49_321380	tRNA-Val	-13.3447	-12.5881	N/A	N/A
TGME49_321390	hypothetical protein	-6.66396	-6.47487	N/A	N/A
TGME49_321400	microsomal signal peptidase (spc12) domain-containing protein	-10.8181	-10.6251	ER	N/A
TGME49_321430	DNA repair protein recA	-3.03991	-3.05397	N/A	N/A
TGME49_321460	hypothetical protein	-10.1522	-9.95872	N/A	yes
TGME49_321510	N/A	-6.77056	-6.48976	N/A	N/A
TGME49_321610	HROB domain-containing protein	-1.10956	-1.22927	N/A	N/A
TGME49_321700	Kinase-like domain-containing protein [Source:UniProtKB/TrEMBL;Acc:S8F8L7]	-7.71336	-9.26125	N/A	N/A
TGME49_321710	Kinase-like domain-containing protein [Source:UniProtKB/TrEMBL;Acc:S8FBM1]	-7.04489	-7.36165	N/A	N/A
TGME49_321800	EGF family domain-containing protein	-8.41867	-8.23044	N/A	yes
TGME49_321900	fructose-1	-7.24791	-7.80788	N/A	N/A
TGME49_322000	myosin-light-chain kinase	-4.60415	-4.58373	rhoptries 2	N/A
TGME49_322030	hypothetical protein	-8.18337	-7.41423	N/A	N/A
TGME49_322100	myosin-light-chain kinase	-3.74208	-3.84971	N/A	yes
TGME49_322110	hypothetical protein	-8.67141	-8.85893	N/A	N/A
TGME49_322130	hypothetical protein	-13.1866	-14.1445	N/A	N/A
TGME49_322200	apocytochrome b	-14.2771	-14.6625	N/A	N/A
TGME49_322210	apocytochrome b	-11.3965	-11.7304	N/A	N/A
TGME49_322300	hypothetical protein	-11.6169	-11.4239	N/A	N/A
TGME49_322400	hypothetical protein	-5.76429	-5.8058	N/A	N/A
TGME49_322500	hypothetical protein	-5.54493	-5.87171	N/A	N/A
TGME49_322700	collagen	-7.87881	-8.87081	N/A	N/A
TGME49_322800	hypothetical protein	-11.6421	-11.4482	N/A	N/A
TGME49_322900	hypothetical protein	-10.8881	-10.6963	N/A	N/A
TGME49_323000	KRUF family protein	-4.52442	-3.96727	unknown	N/A
TGME49_323020	KRUF family protein	-5.41661	-4.4067	N/A	N/A
TGME49_323200	OTU family cysteine protease	-13.9112	-14.2957	N/A	N/A
TGME49_323300	myosin-light-chain kinase	-6.70083	-6.50744	N/A	N/A
TGME49_323310	hypothetical protein	-9.87488	-9.70003	N/A	N/A
TGME49_323500	hypothetical protein	-6.97222	-7.35702	N/A	N/A
TGME49_323600	OTU family cysteine protease	-8.62983	-8.43495	N/A	N/A
TGME49_323700	OTU family cysteine protease	-8.71253	-8.51783	N/A	N/A
TGME49_324000	dynein heavy chain	-5.64184	-5.45219	N/A	N/A
TGME49_324100	hypothetical protein	-6.96953	-6.77597	N/A	N/A
TGME49_324200	hypothetical protein	-6.01979	-5.82563	N/A	N/A
TGME49_325300	proteasome subunit alpha type	-9.70233	-8.94936	N/A	N/A
TGME49_325400	ribosomal L37ae family protein	-11.59	-10.8289	N/A	N/A
TGME49_325600	hypothetical protein	-12.1455	-11.9534	N/A	N/A
TGME49_325700	ATP-binding protein	-13.0911	-12.8985	N/A	N/A
TGME49_327500	hypothetical protein	-7.1983	-7.58252	N/A	N/A
TGME49_327600	exoribonuclease	-10.1012	-8.10029	N/A	N/A
TGME49_328550	tRNA-Ala	-7.39342	-7.19878	N/A	yes
TGME49_329500	hypothetical protein	-4.05286	-3.54676	N/A	N/A
TGME49_329710	SAG-related sequence SRS26I	-5.94842	-5.17607	N/A	N/A
TGME49_457480	28S ribosomal RNA	-7.22344	-5.56031	N/A	N/A
TGME49_457490	28S ribosomal RNA	-6.44804	-6.54431	N/A	N/A
TGME49_457500	28S ribosomal RNA	-4.33179	-4.80915	N/A	N/A
TGME49_457510	5.8S ribosomal RNA	-7.05027	-6.85793	N/A	N/A
TGME49_457520	18S ribosomal RNA	-5.62418	-6.59226	N/A	N/A
TGME49_457540	28S ribosomal RNA	-5.40741	-4.13382	N/A	N/A
TGME49_457580	28S ribosomal RNA	-4.83406	-5.27848	N/A	N/A
TGME49_460230	18S ribosomal RNA	-6.35911	-6.16691	N/A	N/A
TogoCp26	N/A	-5.8121	-5.62026	N/A	N/A
