# Supplementary material for: Cascading expression of ApiAP2 transcription factors controls daughter cell assembly in Toxoplasma gondii
Source: PLoS Pathog. 2024 Dec 30;20(12):e1012810. doi: 10.1371/journal.ppat.1012810 (PMC11723607; doi:10.1371/journal.ppat.1012810)
Supplement: S5 Table — (XLSX) [file ppat.1012810.s011.xlsx]

## Sheet: Sheet1
Supplementary Table 5 – Genes associated with peaks identified by CUT & Tag from 3 replicates
GeneID	Annotation	DistanceToTSS
TGME49_221410	Promoter (1-2kb)	-1937
TGME49_252190	Promoter (1-2kb)	-1393
TGME49_279350	Promoter (1-2kb)	-1021
TGME49_265250	Promoter (1-2kb)	-1451
TGME49_295980	Promoter (1-2kb)	-1233
TGME49_284180	Promoter (1-2kb)	-1054
TGME49_271190	Promoter (1-2kb)	-1210
TGME49_257580	Promoter (1-2kb)	-1269
TGME49_256760	Promoter (1-2kb)	-1014
TGME49_219730	Promoter (1-2kb)	-1948
TGME49_246170	Promoter (1-2kb)	-1987
TGME49_248270	Promoter (1-2kb)	-1048
TGME49_276920	Promoter (1-2kb)	-1038
TGME49_318880	Promoter (<=1kb)	-43
TGME49_321800	Promoter (<=1kb)	475
TGME49_322010	Promoter (<=1kb)	-69
TGME49_322100	Promoter (<=1kb)	-391
TGME49_250955	Promoter (<=1kb)	0
TGME49_460590	Promoter (<=1kb)	-21
TGME49_324600	Promoter (<=1kb)	65
TGME49_325800	Promoter (<=1kb)	36
TGME49_328550	Promoter (<=1kb)	0
TGME49_328700	Promoter (<=1kb)	0
TGME49_314650	Promoter (<=1kb)	-137
TGME49_220870	Promoter (<=1kb)	0
TGME49_220890	Promoter (<=1kb)	0
TGME49_220900	Promoter (<=1kb)	0
TGME49_220930	Promoter (<=1kb)	0
TGME49_220950	Promoter (<=1kb)	411
TGME49_221170	Promoter (<=1kb)	29
TGME49_221180	Promoter (<=1kb)	0
TGME49_221210	Promoter (<=1kb)	0
TGME49_221250	Promoter (<=1kb)	0
TGME49_221260	Promoter (<=1kb)	0
TGME49_221270	Promoter (<=1kb)	89
TGME49_221280	Promoter (<=1kb)	0
TGME49_221290	Promoter (<=1kb)	0
TGME49_221320	Promoter (<=1kb)	0
TGME49_221320	Promoter (<=1kb)	0
TGME49_221360	Promoter (<=1kb)	0
TGME49_221380	Promoter (<=1kb)	0
TGME49_221410	Promoter (<=1kb)	0
TGME49_221470	Promoter (<=1kb)	0
TGME49_221480	Promoter (<=1kb)	0
TGME49_221560	Promoter (<=1kb)	0
TGME49_221620	Promoter (<=1kb)	0
TGME49_221670	Promoter (<=1kb)	63
TGME49_221910	Promoter (<=1kb)	0
TGME49_221910	Promoter (<=1kb)	0
TGME49_221990	Promoter (<=1kb)	0
TGME49_222040	Promoter (<=1kb)	0
TGME49_222050	Promoter (<=1kb)	0
TGME49_222170	Promoter (<=1kb)	0
TGME49_222220	Promoter (<=1kb)	0
TGME49_222240	Promoter (<=1kb)	0
TGME49_222270	Promoter (<=1kb)	233
TGME49_222350	Promoter (<=1kb)	0
TGME49_222370	Promoter (<=1kb)	0
TGME49_222370	Promoter (<=1kb)	0
TGME49_222380	Promoter (<=1kb)	0
TGME49_222680	Promoter (<=1kb)	0
TGME49_222680	Promoter (<=1kb)	0
TGME49_222680	Promoter (<=1kb)	0
TGME49_222680	Promoter (<=1kb)	0
TGME49_222860	Promoter (<=1kb)	0
TGME49_222900	Promoter (<=1kb)	0
TGME49_222952	Promoter (<=1kb)	0
TGME49_222970	Promoter (<=1kb)	0
TGME49_297060	Promoter (<=1kb)	0
TGME49_297070	Promoter (<=1kb)	0
TGME49_297120	Promoter (<=1kb)	0
TGME49_297130	Promoter (<=1kb)	0
TGME49_297180	Promoter (<=1kb)	0
TGME49_297180	Promoter (<=1kb)	0
TGME49_297245	Promoter (<=1kb)	0
TGME49_297340	Promoter (<=1kb)	0
TGME49_297350	Promoter (<=1kb)	0
TGME49_297350	Promoter (<=1kb)	0
TGME49_297400	Promoter (<=1kb)	0
TGME49_297420	Promoter (<=1kb)	0
TGME49_297650	Promoter (<=1kb)	0
TGME49_500208	Promoter (<=1kb)	0
TGME49_297810	Promoter (<=1kb)	0
TGME49_297850	Promoter (<=1kb)	0
TGME49_297940	Promoter (<=1kb)	0
TGME49_297960	Promoter (<=1kb)	264
TGME49_297970	Promoter (<=1kb)	0
TGME49_297980	Promoter (<=1kb)	0
TGME49_298020	Promoter (<=1kb)	-167
TGME49_276220	Promoter (<=1kb)	0
TGME49_276210	Promoter (<=1kb)	0
TGME49_276170	Promoter (<=1kb)	0
TGME49_276140	Promoter (<=1kb)	0
TGME49_275820	Promoter (<=1kb)	0
TGME49_275820	Promoter (<=1kb)	0
TGME49_275798	Promoter (<=1kb)	-52
TGME49_275690	Promoter (<=1kb)	0
TGME49_275670	Promoter (<=1kb)	0
TGME49_275630	Promoter (<=1kb)	0
TGME49_275610	Promoter (<=1kb)	0
TGME49_252200	Promoter (<=1kb)	0
TGME49_252210	Promoter (<=1kb)	0
TGME49_252360	Promoter (<=1kb)	0
TGME49_252370	Promoter (<=1kb)	0
TGME49_252390	Promoter (<=1kb)	0
TGME49_252430	Promoter (<=1kb)	0
TGME49_252490	Promoter (<=1kb)	0
TGME49_252500	Promoter (<=1kb)	0
TGME49_252850	Promoter (<=1kb)	328
TGME49_252850	Promoter (<=1kb)	0
TGME49_252880	Promoter (<=1kb)	0
TGME49_253000	Promoter (<=1kb)	-142
TGME49_253030	Promoter (<=1kb)	0
TGME49_253100	Promoter (<=1kb)	0
TGME49_253130	Promoter (<=1kb)	0
TGME49_500354	Promoter (<=1kb)	0
TGME49_253370	Promoter (<=1kb)	0
TGME49_253400	Promoter (<=1kb)	0
TGME49_253430	Promoter (<=1kb)	0
TGME49_253440	Promoter (<=1kb)	0
TGME49_253460	Promoter (<=1kb)	0
TGME49_253490	Promoter (<=1kb)	0
TGME49_253510	Promoter (<=1kb)	0
TGME49_253640	Promoter (<=1kb)	0
TGME49_253700	Promoter (<=1kb)	0
TGME49_253810	Promoter (<=1kb)	-60
TGME49_253820	Promoter (<=1kb)	0
TGME49_253880	Promoter (<=1kb)	0
TGME49_500025	Promoter (<=1kb)	-520
TGME49_253940	Promoter (<=1kb)	0
TGME49_253990	Promoter (<=1kb)	0
TGME49_254030	Promoter (<=1kb)	-81
TGME49_254050	Promoter (<=1kb)	0
TGME49_254070	Promoter (<=1kb)	0
TGME49_254080	Promoter (<=1kb)	0
TGME49_254090	Promoter (<=1kb)	0
TGME49_254090	Promoter (<=1kb)	0
TGME49_254120	Promoter (<=1kb)	0
TGME49_254290	Promoter (<=1kb)	0
TGME49_254330	Promoter (<=1kb)	0
TGME49_254365	Promoter (<=1kb)	0
TGME49_254390	Promoter (<=1kb)	0
TGME49_254470	Promoter (<=1kb)	0
TGME49_254630	Promoter (<=1kb)	0
TGME49_254680	Promoter (<=1kb)	0
TGME49_254870	Promoter (<=1kb)	0
TGME49_254890	Promoter (<=1kb)	0
TGME49_254910	Promoter (<=1kb)	0
TGME49_254940	Promoter (<=1kb)	0
TGME49_254940	Promoter (<=1kb)	0
TGME49_299190	Promoter (<=1kb)	0
TGME49_299050	Promoter (<=1kb)	0
TGME49_299030	Promoter (<=1kb)	0
TGME49_299020	Promoter (<=1kb)	0
TGME49_298990	Promoter (<=1kb)	0
TGME49_320600	Promoter (<=1kb)	0
TGME49_320515	Promoter (<=1kb)	0
TGME49_320480	Promoter (<=1kb)	0
TGME49_320460	Promoter (<=1kb)	0
TGME49_320260	Promoter (<=1kb)	-160
TGME49_320250	Promoter (<=1kb)	0
TGME49_320210	Promoter (<=1kb)	0
TGME49_320110	Promoter (<=1kb)	0
TGME49_320100	Promoter (<=1kb)	0
TGME49_320090	Promoter (<=1kb)	0
TGME49_320080	Promoter (<=1kb)	0
TGME49_320050	Promoter (<=1kb)	0
TGME49_320030	Promoter (<=1kb)	0
TGME49_320020	Promoter (<=1kb)	-64
TGME49_320015	Promoter (<=1kb)	0
TGME49_319930	Promoter (<=1kb)	0
TGME49_319920	Promoter (<=1kb)	0
TGME49_319900	Promoter (<=1kb)	0
TGME49_319880	Promoter (<=1kb)	0
TGME49_319870	Promoter (<=1kb)	0
TGME49_319850	Promoter (<=1kb)	0
TGME49_319640	Promoter (<=1kb)	0
TGME49_319620	Promoter (<=1kb)	0
TGME49_319560	Promoter (<=1kb)	0
TGME49_319530	Promoter (<=1kb)	0
TGME49_319500	Promoter (<=1kb)	0
TGME49_319370	Promoter (<=1kb)	0
TGME49_319360	Promoter (<=1kb)	-10
TGME49_319340	Promoter (<=1kb)	0
TGME49_319330	Promoter (<=1kb)	0
TGME49_319090	Promoter (<=1kb)	0
TGME49_318750	Promoter (<=1kb)	0
TGME49_318675	Promoter (<=1kb)	0
TGME49_318650	Promoter (<=1kb)	0
TGME49_318610	Promoter (<=1kb)	0
TGME49_318525	Promoter (<=1kb)	0
TGME49_318470	Promoter (<=1kb)	0
TGME49_318430	Promoter (<=1kb)	0
TGME49_318390	Promoter (<=1kb)	-147
TGME49_318340	Promoter (<=1kb)	0
TGME49_318240	Promoter (<=1kb)	0
TGME49_318170	Promoter (<=1kb)	242
TGME49_211730	Promoter (<=1kb)	0
TGME49_211720	Promoter (<=1kb)	-288
TGME49_211720	Promoter (<=1kb)	-288
TGME49_211680	Promoter (<=1kb)	0
TGME49_211670	Promoter (<=1kb)	0
TGME49_211640	Promoter (<=1kb)	0
TGME49_211630	Promoter (<=1kb)	0
TGME49_211460	Promoter (<=1kb)	0
TGME49_211460	Promoter (<=1kb)	0
TGME49_211290	Promoter (<=1kb)	0
TGME49_211260	Promoter (<=1kb)	0
TGME49_211040	Promoter (<=1kb)	-35
TGME49_210820	Promoter (<=1kb)	0
TGME49_210810	Promoter (<=1kb)	0
TGME49_210760	Promoter (<=1kb)	0
TGME49_210690	Promoter (<=1kb)	0
TGME49_301120	Promoter (<=1kb)	0
TGME49_301140	Promoter (<=1kb)	0
TGME49_500426	Promoter (<=1kb)	-383
TGME49_301270	Promoter (<=1kb)	0
TGME49_301400	Promoter (<=1kb)	0
TGME49_301420	Promoter (<=1kb)	0
TGME49_301430	Promoter (<=1kb)	0
TGME49_301440	Promoter (<=1kb)	0
TGME49_301480	Promoter (<=1kb)	0
TGME49_301690	Promoter (<=1kb)	-561
TGME49_212410	Promoter (<=1kb)	0
TGME49_237820	Promoter (<=1kb)	0
TGME49_279420	Promoter (<=1kb)	0
TGME49_279380	Promoter (<=1kb)	0
TGME49_279320	Promoter (<=1kb)	0
TGME49_279320	Promoter (<=1kb)	0
TGME49_267810	Promoter (<=1kb)	0
TGME49_267730	Promoter (<=1kb)	0
TGME49_267720	Promoter (<=1kb)	0
TGME49_267680	Promoter (<=1kb)	0
TGME49_267620	Promoter (<=1kb)	0
TGME49_267585	Promoter (<=1kb)	-637
TGME49_267585	Promoter (<=1kb)	0
TGME49_267500	Promoter (<=1kb)	0
TGME49_267460	Promoter (<=1kb)	0
TGME49_267430	Promoter (<=1kb)	0
TGME49_267420	Promoter (<=1kb)	0
TGME49_267370	Promoter (<=1kb)	0
TGME49_267300	Promoter (<=1kb)	0
TGME49_267160	Promoter (<=1kb)	0
TGME49_267150	Promoter (<=1kb)	0
TGME49_267110	Promoter (<=1kb)	0
TGME49_267110	Promoter (<=1kb)	0
TGME49_267100	Promoter (<=1kb)	0
TGME49_267060	Promoter (<=1kb)	0
TGME49_266970	Promoter (<=1kb)	0
TGME49_266960	Promoter (<=1kb)	0
TGME49_266900	Promoter (<=1kb)	0
TGME49_266890	Promoter (<=1kb)	0
TGME49_266850	Promoter (<=1kb)	0
TGME49_266810	Promoter (<=1kb)	0
TGME49_266760	Promoter (<=1kb)	0
TGME49_266750	Promoter (<=1kb)	0
TGME49_266690	Promoter (<=1kb)	0
TGME49_266630	Promoter (<=1kb)	0
TGME49_266600	Promoter (<=1kb)	0
TGME49_266470	Promoter (<=1kb)	0
TGME49_266460	Promoter (<=1kb)	0
TGME49_266450	Promoter (<=1kb)	0
TGME49_266366	Promoter (<=1kb)	-79
TGME49_266335	Promoter (<=1kb)	-234
TGME49_266140	Promoter (<=1kb)	0
TGME49_266100	Promoter (<=1kb)	0
TGME49_266090	Promoter (<=1kb)	0
TGME49_266050	Promoter (<=1kb)	0
TGME49_265790	Promoter (<=1kb)	0
TGME49_265770	Promoter (<=1kb)	0
TGME49_265530	Promoter (<=1kb)	0
TGME49_265530	Promoter (<=1kb)	0
TGME49_265510	Promoter (<=1kb)	0
TGME49_265450	Promoter (<=1kb)	0
TGME49_265400	Promoter (<=1kb)	0
TGME49_265330	Promoter (<=1kb)	0
TGME49_265320	Promoter (<=1kb)	282
TGME49_265270	Promoter (<=1kb)	0
TGME49_265260	Promoter (<=1kb)	0
TGME49_265140	Promoter (<=1kb)	0
TGME49_265070	Promoter (<=1kb)	0
TGME49_265000	Promoter (<=1kb)	0
TGME49_264990	Promoter (<=1kb)	0
TGME49_264980	Promoter (<=1kb)	153
TGME49_264940	Promoter (<=1kb)	0
TGME49_264870	Promoter (<=1kb)	0
TGME49_264790	Promoter (<=1kb)	0
TGME49_500233	Promoter (<=1kb)	0
TGME49_264740	Promoter (<=1kb)	0
TGME49_264740	Promoter (<=1kb)	0
TGME49_264640	Promoter (<=1kb)	0
TGME49_264610	Promoter (<=1kb)	0
TGME49_264600	Promoter (<=1kb)	0
TGME49_500327	Promoter (<=1kb)	0
TGME49_287960	Promoter (<=1kb)	0
TGME49_287960	Promoter (<=1kb)	0
TGME49_288040	Promoter (<=1kb)	0
TGME49_288360	Promoter (<=1kb)	0
TGME49_288370	Promoter (<=1kb)	0
TGME49_288440	Promoter (<=1kb)	0
TGME49_288540	Promoter (<=1kb)	148
TGME49_288620	Promoter (<=1kb)	0
TGME49_288680	Promoter (<=1kb)	0
TGME49_288720	Promoter (<=1kb)	0
TGME49_288740	Promoter (<=1kb)	0
TGME49_288830	Promoter (<=1kb)	0
TGME49_288840	Promoter (<=1kb)	0
TGME49_288950	Promoter (<=1kb)	0
TGME49_289150	Promoter (<=1kb)	0
TGME49_289330	Promoter (<=1kb)	0
TGME49_289370	Promoter (<=1kb)	0
TGME49_289600	Promoter (<=1kb)	0
TGME49_289620	Promoter (<=1kb)	0
TGME49_289680	Promoter (<=1kb)	0
TGME49_289690	Promoter (<=1kb)	0
TGME49_289710	Promoter (<=1kb)	0
TGME49_289745	Promoter (<=1kb)	0
TGME49_289760	Promoter (<=1kb)	0
TGME49_289790	Promoter (<=1kb)	0
TGME49_289880	Promoter (<=1kb)	0
TGME49_289890	Promoter (<=1kb)	0
TGME49_289910	Promoter (<=1kb)	0
TGME49_289920	Promoter (<=1kb)	0
TGME49_289970	Promoter (<=1kb)	0
TGME49_289990	Promoter (<=1kb)	0
TGME49_290000	Promoter (<=1kb)	0
TGME49_290030	Promoter (<=1kb)	0
TGME49_290170	Promoter (<=1kb)	0
TGME49_290200	Promoter (<=1kb)	0
TGME49_290300	Promoter (<=1kb)	0
TGME49_290630	Promoter (<=1kb)	0
TGME49_290660	Promoter (<=1kb)	0
TGME49_290660	Promoter (<=1kb)	-723
TGME49_290670	Promoter (<=1kb)	0
TGME49_290700	Promoter (<=1kb)	0
TGME49_290720	Promoter (<=1kb)	0
TGME49_290860	Promoter (<=1kb)	0
TGME49_290920	Promoter (<=1kb)	-125
TGME49_290980	Promoter (<=1kb)	0
TGME49_291050	Promoter (<=1kb)	0
TGME49_291140	Promoter (<=1kb)	0
TGME49_291150	Promoter (<=1kb)	0
TGME49_291180	Promoter (<=1kb)	0
TGME49_291300	Promoter (<=1kb)	0
TGME49_291360	Promoter (<=1kb)	0
TGME49_291370	Promoter (<=1kb)	0
TGME49_291630	Promoter (<=1kb)	0
TGME49_291650	Promoter (<=1kb)	0
TGME49_291690	Promoter (<=1kb)	0
TGME49_291850	Promoter (<=1kb)	0
TGME49_291860	Promoter (<=1kb)	0
TGME49_291890	Promoter (<=1kb)	0
TGME49_291940	Promoter (<=1kb)	0
TGME49_291960	Promoter (<=1kb)	0
TGME49_292020	Promoter (<=1kb)	0
TGME49_292110	Promoter (<=1kb)	0
TGME49_292130	Promoter (<=1kb)	0
TGME49_292140	Promoter (<=1kb)	0
TGME49_292300	Promoter (<=1kb)	0
TGME49_292300	Promoter (<=1kb)	0
TGME49_292320	Promoter (<=1kb)	0
TGME49_292335	Promoter (<=1kb)	35
TGME49_292335	Promoter (<=1kb)	35
TGME49_292340	Promoter (<=1kb)	0
TGME49_210600	Promoter (<=1kb)	-471
TGME49_210430	Promoter (<=1kb)	0
TGME49_210420	Promoter (<=1kb)	0
TGME49_210380	Promoter (<=1kb)	-164
TGME49_210370	Promoter (<=1kb)	0
TGME49_210345	Promoter (<=1kb)	0
TGME49_210300	Promoter (<=1kb)	0
TGME49_210270	Promoter (<=1kb)	0
TGME49_307575	Promoter (<=1kb)	0
TGME49_305090	Promoter (<=1kb)	0
TGME49_305120	Promoter (<=1kb)	119
TGME49_305140	Promoter (<=1kb)	0
TGME49_305160	Promoter (<=1kb)	0
TGME49_305170	Promoter (<=1kb)	0
TGME49_305220	Promoter (<=1kb)	-247
TGME49_305250	Promoter (<=1kb)	0
TGME49_305260	Promoter (<=1kb)	0
TGME49_305270	Promoter (<=1kb)	0
TGME49_305340	Promoter (<=1kb)	0
TGME49_305505	Promoter (<=1kb)	0
TGME49_305520	Promoter (<=1kb)	-3
TGME49_305540	Promoter (<=1kb)	0
TGME49_305860	Promoter (<=1kb)	0
TGME49_306000	Promoter (<=1kb)	0
TGME49_306010	Promoter (<=1kb)	0
TGME49_306060	Promoter (<=1kb)	0
TGME49_306190	Promoter (<=1kb)	0
TGME49_306330	Promoter (<=1kb)	0
TGME49_306330	Promoter (<=1kb)	0
TGME49_500062	Promoter (<=1kb)	0
TGME49_306480	Promoter (<=1kb)	-414
TGME49_306490	Promoter (<=1kb)	0
TGME49_306510	Promoter (<=1kb)	0
TGME49_306620	Promoter (<=1kb)	0
TGME49_306620	Promoter (<=1kb)	0
TGME49_306660	Promoter (<=1kb)	0
TGME49_306680	Promoter (<=1kb)	0
TGME49_292920	Promoter (<=1kb)	0
TGME49_292950	Promoter (<=1kb)	0
TGME49_293000	Promoter (<=1kb)	0
TGME49_293170	Promoter (<=1kb)	0
TGME49_293180	Promoter (<=1kb)	0
TGME49_293190	Promoter (<=1kb)	0
TGME49_293240	Promoter (<=1kb)	0
TGME49_293260	Promoter (<=1kb)	0
TGME49_293280	Promoter (<=1kb)	0
TGME49_293300	Promoter (<=1kb)	0
TGME49_293310	Promoter (<=1kb)	0
TGME49_293330	Promoter (<=1kb)	-227
TGME49_293340	Promoter (<=1kb)	0
TGME49_293360	Promoter (<=1kb)	0
TGME49_293410	Promoter (<=1kb)	0
TGME49_293410	Promoter (<=1kb)	0
TGME49_293430	Promoter (<=1kb)	0
TGME49_293460	Promoter (<=1kb)	0
TGME49_293470	Promoter (<=1kb)	0
TGME49_293500	Promoter (<=1kb)	0
TGME49_293510	Promoter (<=1kb)	0
TGME49_293520	Promoter (<=1kb)	0
TGME49_293550	Promoter (<=1kb)	0
TGME49_293550	Promoter (<=1kb)	0
TGME49_293630	Promoter (<=1kb)	0
TGME49_293680	Promoter (<=1kb)	-96
TGME49_293730	Promoter (<=1kb)	0
TGME49_293740	Promoter (<=1kb)	0
TGME49_293750	Promoter (<=1kb)	0
TGME49_293860	Promoter (<=1kb)	0
TGME49_293900	Promoter (<=1kb)	0
TGME49_294050	Promoter (<=1kb)	0
TGME49_294200	Promoter (<=1kb)	0
TGME49_294240	Promoter (<=1kb)	0
TGME49_294330	Promoter (<=1kb)	0
TGME49_294340	Promoter (<=1kb)	0
TGME49_294370	Promoter (<=1kb)	0
TGME49_294400	Promoter (<=1kb)	0
TGME49_294550	Promoter (<=1kb)	0
TGME49_294560	Promoter (<=1kb)	0
TGME49_294610	Promoter (<=1kb)	0
TGME49_294620	Promoter (<=1kb)	0
TGME49_294670	Promoter (<=1kb)	0
TGME49_294670	Promoter (<=1kb)	0
TGME49_294730	Promoter (<=1kb)	0
TGME49_294740	Promoter (<=1kb)	-32
TGME49_294760	Promoter (<=1kb)	0
TGME49_294800	Promoter (<=1kb)	0
TGME49_294830	Promoter (<=1kb)	0
TGME49_294870	Promoter (<=1kb)	0
TGME49_294870	Promoter (<=1kb)	0
TGME49_294970	Promoter (<=1kb)	0
TGME49_294980	Promoter (<=1kb)	0
TGME49_295040	Promoter (<=1kb)	0
TGME49_295090	Promoter (<=1kb)	0
TGME49_295100	Promoter (<=1kb)	0
TGME49_295105	Promoter (<=1kb)	0
TGME49_295105	Promoter (<=1kb)	-311
TGME49_295110	Promoter (<=1kb)	10
TGME49_296010	Promoter (<=1kb)	0
TGME49_296000	Promoter (<=1kb)	0
TGME49_500323	Promoter (<=1kb)	0
TGME49_295935	Promoter (<=1kb)	0
TGME49_295935	Promoter (<=1kb)	0
TGME49_295910	Promoter (<=1kb)	0
TGME49_295770	Promoter (<=1kb)	0
TGME49_295710	Promoter (<=1kb)	0
TGME49_295662	Promoter (<=1kb)	0
TGME49_295650	Promoter (<=1kb)	0
TGME49_295630	Promoter (<=1kb)	0
TGME49_295620	Promoter (<=1kb)	0
TGME49_295610	Promoter (<=1kb)	0
TGME49_295450	Promoter (<=1kb)	0
TGME49_295430	Promoter (<=1kb)	0
TGME49_295420	Promoter (<=1kb)	0
TGME49_295390	Promoter (<=1kb)	0
TGME49_295370	Promoter (<=1kb)	0
TGME49_295360	Promoter (<=1kb)	0
TGME49_295340	Promoter (<=1kb)	0
TGME49_295300	Promoter (<=1kb)	476
TGME49_207370	Promoter (<=1kb)	0
TGME49_207403	Promoter (<=1kb)	0
TGME49_207440	Promoter (<=1kb)	0
TGME49_207460	Promoter (<=1kb)	0
TGME49_500222	Promoter (<=1kb)	0
TGME49_207590	Promoter (<=1kb)	0
TGME49_207610	Promoter (<=1kb)	0
TGME49_207790	Promoter (<=1kb)	0
TGME49_207810	Promoter (<=1kb)	45
TGME49_207840	Promoter (<=1kb)	0
TGME49_208020	Promoter (<=1kb)	-326
TGME49_208030	Promoter (<=1kb)	0
TGME49_208340	Promoter (<=1kb)	0
TGME49_208370	Promoter (<=1kb)	0
TGME49_208410	Promoter (<=1kb)	-73
TGME49_208420	Promoter (<=1kb)	0
TGME49_208430	Promoter (<=1kb)	0
TGME49_208470	Promoter (<=1kb)	0
TGME49_208550	Promoter (<=1kb)	0
TGME49_208550	Promoter (<=1kb)	0
TGME49_208580	Promoter (<=1kb)	0
TGME49_208710	Promoter (<=1kb)	84
TGME49_208790	Promoter (<=1kb)	0
TGME49_209000	Promoter (<=1kb)	0
TGME49_209030	Promoter (<=1kb)	0
TGME49_209050	Promoter (<=1kb)	0
TGME49_209140	Promoter (<=1kb)	0
TGME49_209170	Promoter (<=1kb)	0
TGME49_209180	Promoter (<=1kb)	0
TGME49_209200	Promoter (<=1kb)	0
TGME49_209260	Promoter (<=1kb)	0
TGME49_209290	Promoter (<=1kb)	0
TGME49_209490	Promoter (<=1kb)	0
TGME49_209500	Promoter (<=1kb)	0
TGME49_209570	Promoter (<=1kb)	0
TGME49_209600	Promoter (<=1kb)	0
TGME49_209650	Promoter (<=1kb)	0
TGME49_500364	Promoter (<=1kb)	0
TGME49_209900	Promoter (<=1kb)	-430
TGME49_209910	Promoter (<=1kb)	0
TGME49_209945	Promoter (<=1kb)	0
TGME49_209950	Promoter (<=1kb)	0
TGME49_209985	Promoter (<=1kb)	0
TGME49_500317	Promoter (<=1kb)	-257
TGME49_321650	Promoter (<=1kb)	0
TGME49_321620	Promoter (<=1kb)	0
TGME49_321620	Promoter (<=1kb)	323
TGME49_321600	Promoter (<=1kb)	0
TGME49_321520	Promoter (<=1kb)	0
TGME49_321500	Promoter (<=1kb)	0
TGME49_321460	Promoter (<=1kb)	0
TGME49_321440	Promoter (<=1kb)	0
TGME49_321410	Promoter (<=1kb)	0
TGME49_321370	Promoter (<=1kb)	0
TGME49_296121	Promoter (<=1kb)	0
TGME49_220100	Promoter (<=1kb)	0
TGME49_220270	Promoter (<=1kb)	0
TGME49_220360	Promoter (<=1kb)	0
TGME49_220370	Promoter (<=1kb)	256
TGME49_220380	Promoter (<=1kb)	0
TGME49_220400	Promoter (<=1kb)	0
TGME49_220470	Promoter (<=1kb)	0
TGME49_220500	Promoter (<=1kb)	-96
TGME49_220510	Promoter (<=1kb)	0
TGME49_220520	Promoter (<=1kb)	-642
TGME49_220550	Promoter (<=1kb)	0
TGME49_220600	Promoter (<=1kb)	0
TGME49_220610	Promoter (<=1kb)	0
TGME49_287480	Promoter (<=1kb)	-45
TGME49_287500	Promoter (<=1kb)	0
TGME49_212770	Promoter (<=1kb)	0
TGME49_212780	Promoter (<=1kb)	0
TGME49_212800	Promoter (<=1kb)	0
TGME49_212820	Promoter (<=1kb)	0
TGME49_212880	Promoter (<=1kb)	0
TGME49_212980	Promoter (<=1kb)	0
TGME49_213020	Promoter (<=1kb)	0
TGME49_213020	Promoter (<=1kb)	0
TGME49_213040	Promoter (<=1kb)	0
TGME49_213050	Promoter (<=1kb)	0
TGME49_213067	Promoter (<=1kb)	0
TGME49_213280	Promoter (<=1kb)	0
TGME49_213400	Promoter (<=1kb)	-49
TGME49_213500	Promoter (<=1kb)	-221
TGME49_213570	Promoter (<=1kb)	0
TGME49_213610	Promoter (<=1kb)	0
TGME49_213660	Promoter (<=1kb)	0
TGME49_213710	Promoter (<=1kb)	0
TGME49_213800	Promoter (<=1kb)	0
TGME49_213870	Promoter (<=1kb)	0
TGME49_213900	Promoter (<=1kb)	0
TGME49_213940	Promoter (<=1kb)	0
TGME49_213950	Promoter (<=1kb)	0
TGME49_287170	Promoter (<=1kb)	0
TGME49_287160	Promoter (<=1kb)	0
TGME49_287040	Promoter (<=1kb)	0
TGME49_286910	Promoter (<=1kb)	-333
TGME49_286750	Promoter (<=1kb)	0
TGME49_286740	Promoter (<=1kb)	0
TGME49_286710	Promoter (<=1kb)	0
TGME49_286680	Promoter (<=1kb)	0
TGME49_286630	Promoter (<=1kb)	0
TGME49_286610	Promoter (<=1kb)	0
TGME49_286570	Promoter (<=1kb)	0
TGME49_286530	Promoter (<=1kb)	0
TGME49_286500	Promoter (<=1kb)	0
TGME49_286490	Promoter (<=1kb)	0
TGME49_286480	Promoter (<=1kb)	0
TGME49_286420	Promoter (<=1kb)	0
TGME49_286260	Promoter (<=1kb)	0
TGME49_286240	Promoter (<=1kb)	-27
TGME49_286120	Promoter (<=1kb)	0
TGME49_286090	Promoter (<=1kb)	0
TGME49_286030	Promoter (<=1kb)	0
TGME49_286010	Promoter (<=1kb)	0
TGME49_286000	Promoter (<=1kb)	0
TGME49_285950	Promoter (<=1kb)	0
TGME49_285930	Promoter (<=1kb)	0
TGME49_285895	Promoter (<=1kb)	-72
TGME49_285870	Promoter (<=1kb)	0
TGME49_285425	Promoter (<=1kb)	0
TGME49_285290	Promoter (<=1kb)	0
TGME49_285250	Promoter (<=1kb)	0
TGME49_285240	Promoter (<=1kb)	0
TGME49_285180	Promoter (<=1kb)	0
TGME49_500200	Promoter (<=1kb)	0
TGME49_284780	Promoter (<=1kb)	0
TGME49_284670	Promoter (<=1kb)	0
TGME49_284560	Promoter (<=1kb)	0
TGME49_284310	Promoter (<=1kb)	0
TGME49_500064	Promoter (<=1kb)	0
TGME49_500433	Promoter (<=1kb)	0
TGME49_283780	Promoter (<=1kb)	0
TGME49_283540	Promoter (<=1kb)	0
TGME49_283510	Promoter (<=1kb)	0
TGME49_238000	Promoter (<=1kb)	0
TGME49_238020	Promoter (<=1kb)	0
TGME49_238040	Promoter (<=1kb)	0
TGME49_238140	Promoter (<=1kb)	0
TGME49_238220	Promoter (<=1kb)	0
TGME49_238240	Promoter (<=1kb)	0
TGME49_238380	Promoter (<=1kb)	0
TGME49_238390	Promoter (<=1kb)	0
TGME49_238895	Promoter (<=1kb)	0
TGME49_238950	Promoter (<=1kb)	-35
TGME49_239010	Promoter (<=1kb)	0
TGME49_239020	Promoter (<=1kb)	-4
TGME49_239030	Promoter (<=1kb)	23
TGME49_239100	Promoter (<=1kb)	0
TGME49_239100	Promoter (<=1kb)	0
TGME49_239260	Promoter (<=1kb)	0
TGME49_239270	Promoter (<=1kb)	0
TGME49_239330	Promoter (<=1kb)	0
TGME49_239400	Promoter (<=1kb)	0
TGME49_239410	Promoter (<=1kb)	326
TGME49_239410	Promoter (<=1kb)	-71
TGME49_239440	Promoter (<=1kb)	0
TGME49_500261	Promoter (<=1kb)	0
TGME49_239600	Promoter (<=1kb)	0
TGME49_239740	Promoter (<=1kb)	0
TGME49_239760	Promoter (<=1kb)	0
TGME49_239770	Promoter (<=1kb)	0
TGME49_239800	Promoter (<=1kb)	0
TGME49_239820	Promoter (<=1kb)	0
TGME49_239830	Promoter (<=1kb)	0
TGME49_239890	Promoter (<=1kb)	0
TGME49_239930	Promoter (<=1kb)	0
TGME49_240060	Promoter (<=1kb)	0
TGME49_240070	Promoter (<=1kb)	0
TGME49_240090	Promoter (<=1kb)	0
TGME49_240380	Promoter (<=1kb)	0
TGME49_240450	Promoter (<=1kb)	0
TGME49_240500	Promoter (<=1kb)	0
TGME49_240560	Promoter (<=1kb)	0
TGME49_240630	Promoter (<=1kb)	0
TGME49_240640	Promoter (<=1kb)	0
TGME49_500056	Promoter (<=1kb)	0
TGME49_240690	Promoter (<=1kb)	0
TGME49_500126	Promoter (<=1kb)	-75
TGME49_240880	Promoter (<=1kb)	0
TGME49_240900	Promoter (<=1kb)	147
TGME49_240930	Promoter (<=1kb)	-77
TGME49_240980	Promoter (<=1kb)	0
TGME49_241000	Promoter (<=1kb)	0
TGME49_241150	Promoter (<=1kb)	0
TGME49_241170	Promoter (<=1kb)	0
TGME49_241180	Promoter (<=1kb)	0
TGME49_241240	Promoter (<=1kb)	0
TGME49_241300	Promoter (<=1kb)	119
TGME49_241305	Promoter (<=1kb)	-10
TGME49_241610	Promoter (<=1kb)	0
TGME49_241710	Promoter (<=1kb)	0
TGME49_241710	Promoter (<=1kb)	0
TGME49_241820	Promoter (<=1kb)	0
TGME49_241830	Promoter (<=1kb)	0
TGME49_241840	Promoter (<=1kb)	0
TGME49_242070	Promoter (<=1kb)	0
TGME49_500167	Promoter (<=1kb)	0
TGME49_242260	Promoter (<=1kb)	0
TGME49_242435	Promoter (<=1kb)	-99
TGME49_242580	Promoter (<=1kb)	0
TGME49_242640	Promoter (<=1kb)	0
TGME49_500385	Promoter (<=1kb)	0
TGME49_242860	Promoter (<=1kb)	0
TGME49_243200	Promoter (<=1kb)	0
TGME49_243210	Promoter (<=1kb)	0
TGME49_243240	Promoter (<=1kb)	-55
TGME49_243250	Promoter (<=1kb)	0
TGME49_243298	Promoter (<=1kb)	0
TGME49_243430	Promoter (<=1kb)	0
TGME49_243440	Promoter (<=1kb)	0
TGME49_243545	Promoter (<=1kb)	0
TGME49_243600	Promoter (<=1kb)	0
TGME49_243680	Promoter (<=1kb)	0
TGME49_243690	Promoter (<=1kb)	0
TGME49_243710	Promoter (<=1kb)	-21
TGME49_243730	Promoter (<=1kb)	0
TGME49_243730	Promoter (<=1kb)	0
TGME49_243770	Promoter (<=1kb)	0
TGME49_243800	Promoter (<=1kb)	0
TGME49_243930	Promoter (<=1kb)	0
TGME49_243930	Promoter (<=1kb)	0
TGME49_243940	Promoter (<=1kb)	0
TGME49_243960	Promoter (<=1kb)	0
TGME49_244070	Promoter (<=1kb)	0
TGME49_244130	Promoter (<=1kb)	0
TGME49_244180	Promoter (<=1kb)	0
TGME49_244190	Promoter (<=1kb)	0
TGME49_244250	Promoter (<=1kb)	0
TGME49_244270	Promoter (<=1kb)	0
TGME49_244280	Promoter (<=1kb)	0
TGME49_244335	Promoter (<=1kb)	-28
TGME49_244370	Promoter (<=1kb)	0
TGME49_244440	Promoter (<=1kb)	0
TGME49_244470	Promoter (<=1kb)	0
TGME49_244500	Promoter (<=1kb)	0
TGME49_244510	Promoter (<=1kb)	-80
TGME49_244530	Promoter (<=1kb)	0
TGME49_244550	Promoter (<=1kb)	0
TGME49_244640	Promoter (<=1kb)	0
TGME49_244660	Promoter (<=1kb)	0
TGME49_244920	Promoter (<=1kb)	0
TGME49_228990	Promoter (<=1kb)	0
TGME49_228990	Promoter (<=1kb)	0
TGME49_229000	Promoter (<=1kb)	0
TGME49_229010	Promoter (<=1kb)	0
TGME49_229020	Promoter (<=1kb)	0
TGME49_229030	Promoter (<=1kb)	-92
TGME49_229140	Promoter (<=1kb)	0
TGME49_229220	Promoter (<=1kb)	0
TGME49_229260	Promoter (<=1kb)	0
TGME49_229280	Promoter (<=1kb)	-346
TGME49_229360	Promoter (<=1kb)	0
TGME49_229420	Promoter (<=1kb)	0
TGME49_229500	Promoter (<=1kb)	0
TGME49_229640	Promoter (<=1kb)	0
TGME49_229660	Promoter (<=1kb)	0
TGME49_229720	Promoter (<=1kb)	0
TGME49_229930	Promoter (<=1kb)	0
TGME49_229960	Promoter (<=1kb)	0
TGME49_229960	Promoter (<=1kb)	0
TGME49_229990	Promoter (<=1kb)	-63
TGME49_230135	Promoter (<=1kb)	0
TGME49_230160	Promoter (<=1kb)	0
TGME49_230170	Promoter (<=1kb)	0
TGME49_230180	Promoter (<=1kb)	0
TGME49_230190	Promoter (<=1kb)	-233
TGME49_230205	Promoter (<=1kb)	0
TGME49_230340	Promoter (<=1kb)	0
TGME49_230350	Promoter (<=1kb)	0
TGME49_230380	Promoter (<=1kb)	0
TGME49_230410	Promoter (<=1kb)	0
TGME49_230420	Promoter (<=1kb)	0
TGME49_230470	Promoter (<=1kb)	455
TGME49_230480	Promoter (<=1kb)	0
TGME49_230690	Promoter (<=1kb)	0
TGME49_230705	Promoter (<=1kb)	0
TGME49_230920	Promoter (<=1kb)	0
TGME49_230940	Promoter (<=1kb)	225
TGME49_230980	Promoter (<=1kb)	0
TGME49_231070	Promoter (<=1kb)	0
TGME49_231080	Promoter (<=1kb)	0
TGME49_231100	Promoter (<=1kb)	0
TGME49_231120	Promoter (<=1kb)	0
TGME49_231140	Promoter (<=1kb)	0
TGME49_231160	Promoter (<=1kb)	0
TGME49_231180	Promoter (<=1kb)	0
TGME49_231190	Promoter (<=1kb)	0
TGME49_231210	Promoter (<=1kb)	0
TGME49_231400	Promoter (<=1kb)	-32
TGME49_231410	Promoter (<=1kb)	0
TGME49_231450	Promoter (<=1kb)	0
TGME49_231625	Promoter (<=1kb)	-75
TGME49_231630	Promoter (<=1kb)	0
TGME49_231790	Promoter (<=1kb)	0
TGME49_231790	Promoter (<=1kb)	0
TGME49_231815	Promoter (<=1kb)	0
TGME49_231840	Promoter (<=1kb)	-17
TGME49_231850	Promoter (<=1kb)	0
TGME49_231880	Promoter (<=1kb)	0
TGME49_231940	Promoter (<=1kb)	0
TGME49_231950	Promoter (<=1kb)	0
TGME49_231970	Promoter (<=1kb)	0
TGME49_231980	Promoter (<=1kb)	-41
TGME49_231992	Promoter (<=1kb)	-610
TGME49_232000	Promoter (<=1kb)	0
TGME49_232020	Promoter (<=1kb)	-26
TGME49_232030	Promoter (<=1kb)	0
TGME49_232050	Promoter (<=1kb)	0
TGME49_232090	Promoter (<=1kb)	-607
TGME49_232130	Promoter (<=1kb)	0
TGME49_232140	Promoter (<=1kb)	0
TGME49_232160	Promoter (<=1kb)	0
TGME49_500109	Promoter (<=1kb)	-86
TGME49_232230	Promoter (<=1kb)	0
TGME49_232250	Promoter (<=1kb)	0
TGME49_232260	Promoter (<=1kb)	-29
TGME49_232260	Promoter (<=1kb)	-29
TGME49_232270	Promoter (<=1kb)	0
TGME49_232280	Promoter (<=1kb)	0
TGME49_232300	Promoter (<=1kb)	0
TGME49_232340	Promoter (<=1kb)	-100
TGME49_232340	Promoter (<=1kb)	-100
TGME49_232350	Promoter (<=1kb)	0
TGME49_232360	Promoter (<=1kb)	0
TGME49_232370	Promoter (<=1kb)	0
TGME49_232400	Promoter (<=1kb)	0
TGME49_232410	Promoter (<=1kb)	0
TGME49_232410	Promoter (<=1kb)	0
TGME49_232430	Promoter (<=1kb)	0
TGME49_232450	Promoter (<=1kb)	0
TGME49_232500	Promoter (<=1kb)	0
TGME49_232540	Promoter (<=1kb)	0
TGME49_232560	Promoter (<=1kb)	-75
TGME49_232630	Promoter (<=1kb)	0
TGME49_232650	Promoter (<=1kb)	0
TGME49_232660	Promoter (<=1kb)	0
TGME49_232700	Promoter (<=1kb)	0
TGME49_232780	Promoter (<=1kb)	0
TGME49_232780	Promoter (<=1kb)	0
TGME49_232780	Promoter (<=1kb)	0
TGME49_232780	Promoter (<=1kb)	0
TGME49_232800	Promoter (<=1kb)	-105
TGME49_232830	Promoter (<=1kb)	-6
TGME49_232940	Promoter (<=1kb)	0
TGME49_232955	Promoter (<=1kb)	0
TGME49_232970	Promoter (<=1kb)	-45
TGME49_233010	Promoter (<=1kb)	0
TGME49_233010	Promoter (<=1kb)	0
TGME49_233030	Promoter (<=1kb)	0
TGME49_233120	Promoter (<=1kb)	-20
TGME49_233160	Promoter (<=1kb)	0
TGME49_233220	Promoter (<=1kb)	-329
TGME49_233230	Promoter (<=1kb)	0
TGME49_233380	Promoter (<=1kb)	0
TGME49_233530	Promoter (<=1kb)	0
TGME49_233610	Promoter (<=1kb)	0
TGME49_233710	Promoter (<=1kb)	0
TGME49_233810	Promoter (<=1kb)	0
TGME49_233870	Promoter (<=1kb)	0
TGME49_274170	Promoter (<=1kb)	0
TGME49_274170	Promoter (<=1kb)	0
TGME49_274170	Promoter (<=1kb)	0
TGME49_274170	Promoter (<=1kb)	0
TGME49_274160	Promoter (<=1kb)	0
TGME49_274120	Promoter (<=1kb)	0
TGME49_274120	Promoter (<=1kb)	0
TGME49_274060	Promoter (<=1kb)	0
TGME49_273870	Promoter (<=1kb)	0
TGME49_273790	Promoter (<=1kb)	0
TGME49_273760	Promoter (<=1kb)	0
TGME49_273650	Promoter (<=1kb)	0
TGME49_273595	Promoter (<=1kb)	0
TGME49_273560	Promoter (<=1kb)	0
TGME49_273550	Promoter (<=1kb)	0
TGME49_273310	Promoter (<=1kb)	0
TGME49_273200	Promoter (<=1kb)	0
TGME49_273090	Promoter (<=1kb)	0
TGME49_273060	Promoter (<=1kb)	0
TGME49_273050	Promoter (<=1kb)	0
TGME49_273030	Promoter (<=1kb)	0
TGME49_272710	Promoter (<=1kb)	0
TGME49_272660	Promoter (<=1kb)	0
TGME49_272640	Promoter (<=1kb)	0
TGME49_272593	Promoter (<=1kb)	54
TGME49_272550	Promoter (<=1kb)	0
TGME49_272520	Promoter (<=1kb)	0
TGME49_272450	Promoter (<=1kb)	0
TGME49_272400	Promoter (<=1kb)	0
TGME49_272380	Promoter (<=1kb)	0
TGME49_272030	Promoter (<=1kb)	0
TGME49_271990	Promoter (<=1kb)	0
TGME49_271960	Promoter (<=1kb)	0
TGME49_271930	Promoter (<=1kb)	0
TGME49_271880	Promoter (<=1kb)	0
TGME49_271830	Promoter (<=1kb)	0
TGME49_271810	Promoter (<=1kb)	0
TGME49_271790	Promoter (<=1kb)	0
TGME49_271750	Promoter (<=1kb)	0
TGME49_271460	Promoter (<=1kb)	0
TGME49_271375	Promoter (<=1kb)	0
TGME49_271320	Promoter (<=1kb)	0
TGME49_271260	Promoter (<=1kb)	0
TGME49_271115	Promoter (<=1kb)	0
TGME49_271050	Promoter (<=1kb)	0
TGME49_271000	Promoter (<=1kb)	-657
TGME49_270940	Promoter (<=1kb)	0
TGME49_270930	Promoter (<=1kb)	0
TGME49_270920	Promoter (<=1kb)	0
TGME49_270890	Promoter (<=1kb)	0
TGME49_500338	Promoter (<=1kb)	0
TGME49_270865	Promoter (<=1kb)	0
TGME49_270805	Promoter (<=1kb)	0
TGME49_270750	Promoter (<=1kb)	0
TGME49_270700	Promoter (<=1kb)	0
TGME49_270680	Promoter (<=1kb)	0
TGME49_270640	Promoter (<=1kb)	0
TGME49_270510	Promoter (<=1kb)	0
TGME49_270380	Promoter (<=1kb)	0
TGME49_270350	Promoter (<=1kb)	0
TGME49_270320	Promoter (<=1kb)	0
TGME49_270320	Promoter (<=1kb)	0
TGME49_270300	Promoter (<=1kb)	0
TGME49_270270	Promoter (<=1kb)	0
TGME49_270270	Promoter (<=1kb)	0
TGME49_270240	Promoter (<=1kb)	0
TGME49_270190	Promoter (<=1kb)	0
TGME49_270180	Promoter (<=1kb)	9
TGME49_270170	Promoter (<=1kb)	0
TGME49_270160	Promoter (<=1kb)	0
TGME49_270140	Promoter (<=1kb)	0
TGME49_270060	Promoter (<=1kb)	0
TGME49_269990	Promoter (<=1kb)	0
TGME49_269980	Promoter (<=1kb)	0
TGME49_269950	Promoter (<=1kb)	0
TGME49_269920	Promoter (<=1kb)	0
TGME49_269900	Promoter (<=1kb)	0
TGME49_269885	Promoter (<=1kb)	0
TGME49_269850	Promoter (<=1kb)	-17
TGME49_269830	Promoter (<=1kb)	0
TGME49_269770	Promoter (<=1kb)	0
TGME49_269750	Promoter (<=1kb)	0
TGME49_269730	Promoter (<=1kb)	0
TGME49_269720	Promoter (<=1kb)	0
TGME49_269710	Promoter (<=1kb)	0
TGME49_269700	Promoter (<=1kb)	0
TGME49_269690	Promoter (<=1kb)	0
TGME49_269630	Promoter (<=1kb)	0
TGME49_269620	Promoter (<=1kb)	0
TGME49_269620	Promoter (<=1kb)	0
TGME49_269460	Promoter (<=1kb)	0
TGME49_269430	Promoter (<=1kb)	0
TGME49_269390	Promoter (<=1kb)	0
TGME49_269330	Promoter (<=1kb)	0
TGME49_269310	Promoter (<=1kb)	0
TGME49_269260	Promoter (<=1kb)	0
TGME49_269210	Promoter (<=1kb)	0
TGME49_269180	Promoter (<=1kb)	0
TGME49_268980	Promoter (<=1kb)	0
TGME49_268920	Promoter (<=1kb)	0
TGME49_268890	Promoter (<=1kb)	0
TGME49_268870	Promoter (<=1kb)	0
TGME49_268850	Promoter (<=1kb)	0
TGME49_268790	Promoter (<=1kb)	0
TGME49_268770	Promoter (<=1kb)	0
TGME49_268760	Promoter (<=1kb)	0
TGME49_268750	Promoter (<=1kb)	0
TGME49_268590	Promoter (<=1kb)	0
TGME49_268580	Promoter (<=1kb)	-50
TGME49_268570	Promoter (<=1kb)	0
TGME49_268380	Promoter (<=1kb)	0
TGME49_500004	Promoter (<=1kb)	0
TGME49_268200	Promoter (<=1kb)	0
TGME49_268182	Promoter (<=1kb)	-978
TGME49_268182	Promoter (<=1kb)	-368
TGME49_200250	Promoter (<=1kb)	79
TGME49_200290	Promoter (<=1kb)	0
TGME49_200290	Promoter (<=1kb)	0
TGME49_200310	Promoter (<=1kb)	0
TGME49_200330	Promoter (<=1kb)	0
TGME49_200360	Promoter (<=1kb)	0
TGME49_200370	Promoter (<=1kb)	-285
TGME49_200385	Promoter (<=1kb)	0
TGME49_200400	Promoter (<=1kb)	-69
TGME49_200430	Promoter (<=1kb)	0
TGME49_200460	Promoter (<=1kb)	0
TGME49_279550	Promoter (<=1kb)	0
TGME49_280810	Promoter (<=1kb)	0
TGME49_280800	Promoter (<=1kb)	0
TGME49_280770	Promoter (<=1kb)	0
TGME49_500435	Promoter (<=1kb)	0
TGME49_280590	Promoter (<=1kb)	-154
TGME49_280522	Promoter (<=1kb)	0
TGME49_500387	Promoter (<=1kb)	0
TGME49_280470	Promoter (<=1kb)	0
TGME49_280460	Promoter (<=1kb)	0
TGME49_280380	Promoter (<=1kb)	0
TGME49_280370	Promoter (<=1kb)	-193
TGME49_280370	Promoter (<=1kb)	-193
TGME49_280370	Promoter (<=1kb)	-193
TGME49_280370	Promoter (<=1kb)	-193
TGME49_304460	Promoter (<=1kb)	0
TGME49_304480	Promoter (<=1kb)	51
TGME49_304520	Promoter (<=1kb)	0
TGME49_304630	Promoter (<=1kb)	-113
TGME49_304670	Promoter (<=1kb)	0
TGME49_304740	Promoter (<=1kb)	0
TGME49_304755	Promoter (<=1kb)	0
TGME49_206710	Promoter (<=1kb)	0
TGME49_206690	Promoter (<=1kb)	0
TGME49_206680	Promoter (<=1kb)	0
TGME49_206650	Promoter (<=1kb)	0
TGME49_206640	Promoter (<=1kb)	0
TGME49_206630	Promoter (<=1kb)	0
TGME49_206590	Promoter (<=1kb)	0
TGME49_206510	Promoter (<=1kb)	0
TGME49_206430	Promoter (<=1kb)	0
TGME49_206415	Promoter (<=1kb)	0
TGME49_206350	Promoter (<=1kb)	0
TGME49_206350	Promoter (<=1kb)	0
TGME49_206320	Promoter (<=1kb)	0
TGME49_205730	Promoter (<=1kb)	0
TGME49_205700	Promoter (<=1kb)	0
TGME49_205690	Promoter (<=1kb)	0
TGME49_205650	Promoter (<=1kb)	0
TGME49_205540	Promoter (<=1kb)	0
TGME49_205500	Promoter (<=1kb)	0
TGME49_205490	Promoter (<=1kb)	0
TGME49_205480	Promoter (<=1kb)	0
TGME49_205450	Promoter (<=1kb)	0
TGME49_205440	Promoter (<=1kb)	0
TGME49_205390	Promoter (<=1kb)	0
TGME49_205380	Promoter (<=1kb)	0
TGME49_205300	Promoter (<=1kb)	0
TGME49_205280	Promoter (<=1kb)	0
TGME49_205250	Promoter (<=1kb)	0
TGME49_205250	Promoter (<=1kb)	0
TGME49_205210	Promoter (<=1kb)	351
TGME49_205190	Promoter (<=1kb)	0
TGME49_205170	Promoter (<=1kb)	0
TGME49_500183	Promoter (<=1kb)	0
TGME49_205100	Promoter (<=1kb)	0
TGME49_205100	Promoter (<=1kb)	0
TGME49_205000	Promoter (<=1kb)	0
TGME49_204880	Promoter (<=1kb)	0
TGME49_204530	Promoter (<=1kb)	0
TGME49_204505	Promoter (<=1kb)	0
TGME49_204500	Promoter (<=1kb)	413
TGME49_204420	Promoter (<=1kb)	-229
TGME49_204400	Promoter (<=1kb)	0
TGME49_204370	Promoter (<=1kb)	0
TGME49_204340	Promoter (<=1kb)	0
TGME49_204280	Promoter (<=1kb)	0
TGME49_204270	Promoter (<=1kb)	0
TGME49_204160	Promoter (<=1kb)	0
TGME49_204140	Promoter (<=1kb)	125
TGME49_204130	Promoter (<=1kb)	0
TGME49_204060	Promoter (<=1kb)	0
TGME49_204020	Promoter (<=1kb)	0
TGME49_204000	Promoter (<=1kb)	-359
TGME49_203985	Promoter (<=1kb)	0
TGME49_203980	Promoter (<=1kb)	0
TGME49_203930	Promoter (<=1kb)	0
TGME49_203910	Promoter (<=1kb)	0
TGME49_203880	Promoter (<=1kb)	0
TGME49_203880	Promoter (<=1kb)	0
TGME49_203830	Promoter (<=1kb)	0
TGME49_203820	Promoter (<=1kb)	0
TGME49_500170	Promoter (<=1kb)	0
TGME49_203810	Promoter (<=1kb)	0
TGME49_203790	Promoter (<=1kb)	0
TGME49_203705	Promoter (<=1kb)	0
TGME49_203705	Promoter (<=1kb)	0
TGME49_203700	Promoter (<=1kb)	0
TGME49_203600	Promoter (<=1kb)	0
TGME49_203510	Promoter (<=1kb)	0
TGME49_203390	Promoter (<=1kb)	0
TGME49_203310	Promoter (<=1kb)	0
TGME49_203300	Promoter (<=1kb)	-468
TGME49_203290	Promoter (<=1kb)	0
TGME49_203270	Promoter (<=1kb)	0
TGME49_203240	Promoter (<=1kb)	0
TGME49_203180	Promoter (<=1kb)	-41
TGME49_203150	Promoter (<=1kb)	0
TGME49_203060	Promoter (<=1kb)	0
TGME49_203040	Promoter (<=1kb)	-78
TGME49_203010	Promoter (<=1kb)	0
TGME49_202950	Promoter (<=1kb)	0
TGME49_202930	Promoter (<=1kb)	0
TGME49_202910	Promoter (<=1kb)	0
TGME49_202840	Promoter (<=1kb)	0
TGME49_202820	Promoter (<=1kb)	0
TGME49_202780	Promoter (<=1kb)	-570
TGME49_202770	Promoter (<=1kb)	0
TGME49_202680	Promoter (<=1kb)	0
TGME49_202620	Promoter (<=1kb)	0
TGME49_202620	Promoter (<=1kb)	0
TGME49_202580	Promoter (<=1kb)	0
TGME49_202550	Promoter (<=1kb)	0
TGME49_202520	Promoter (<=1kb)	0
TGME49_202500	Promoter (<=1kb)	0
TGME49_202390	Promoter (<=1kb)	0
TGME49_202370	Promoter (<=1kb)	0
TGME49_202220	Promoter (<=1kb)	0
TGME49_202040	Promoter (<=1kb)	0
TGME49_202010	Promoter (<=1kb)	0
TGME49_202010	Promoter (<=1kb)	0
TGME49_201900	Promoter (<=1kb)	-285
TGME49_201860	Promoter (<=1kb)	0
TGME49_201840	Promoter (<=1kb)	0
TGME49_201820	Promoter (<=1kb)	0
TGME49_201800	Promoter (<=1kb)	-107
TGME49_201780	Promoter (<=1kb)	0
TGME49_201760	Promoter (<=1kb)	0
TGME49_201740	Promoter (<=1kb)	-384
TGME49_201700	Promoter (<=1kb)	0
TGME49_201670	Promoter (<=1kb)	-132
TGME49_201630	Promoter (<=1kb)	0
TGME49_201520	Promoter (<=1kb)	0
TGME49_201380	Promoter (<=1kb)	0
TGME49_201270	Promoter (<=1kb)	0
TGME49_201260	Promoter (<=1kb)	0
TGME49_201230	Promoter (<=1kb)	0
TGME49_201220	Promoter (<=1kb)	-15
TGME49_201160	Promoter (<=1kb)	0
TGME49_201130	Promoter (<=1kb)	0
TGME49_201120	Promoter (<=1kb)	0
TGME49_281440	Promoter (<=1kb)	0
TGME49_281570	Promoter (<=1kb)	0
TGME49_281650	Promoter (<=1kb)	0
TGME49_281675	Promoter (<=1kb)	0
TGME49_281900	Promoter (<=1kb)	0
TGME49_281910	Promoter (<=1kb)	-611
TGME49_281920	Promoter (<=1kb)	0
TGME49_281950	Promoter (<=1kb)	0
TGME49_281960	Promoter (<=1kb)	0
TGME49_281980	Promoter (<=1kb)	0
TGME49_281990	Promoter (<=1kb)	0
TGME49_282055	Promoter (<=1kb)	0
TGME49_282070	Promoter (<=1kb)	0
TGME49_282170	Promoter (<=1kb)	0
TGME49_282200	Promoter (<=1kb)	0
TGME49_282210	Promoter (<=1kb)	0
TGME49_282220	Promoter (<=1kb)	0
TGME49_264160	Promoter (<=1kb)	0
TGME49_264080	Promoter (<=1kb)	0
TGME49_264020	Promoter (<=1kb)	0
TGME49_263850	Promoter (<=1kb)	0
TGME49_263700	Promoter (<=1kb)	0
TGME49_263580	Promoter (<=1kb)	0
TGME49_263540	Promoter (<=1kb)	0
TGME49_263530	Promoter (<=1kb)	-38
TGME49_263520	Promoter (<=1kb)	0
TGME49_263480	Promoter (<=1kb)	0
TGME49_263310	Promoter (<=1kb)	0
TGME49_263260	Promoter (<=1kb)	0
TGME49_263240	Promoter (<=1kb)	0
TGME49_263200	Promoter (<=1kb)	0
TGME49_263130	Promoter (<=1kb)	0
TGME49_263090	Promoter (<=1kb)	0
TGME49_263070	Promoter (<=1kb)	0
TGME49_263040	Promoter (<=1kb)	0
TGME49_263000	Promoter (<=1kb)	0
TGME49_262960	Promoter (<=1kb)	0
TGME49_262935	Promoter (<=1kb)	0
TGME49_262933	Promoter (<=1kb)	0
TGME49_262860	Promoter (<=1kb)	0
TGME49_262780	Promoter (<=1kb)	0
TGME49_262720	Promoter (<=1kb)	-70
TGME49_262710	Promoter (<=1kb)	0
TGME49_262690	Promoter (<=1kb)	0
TGME49_262670	Promoter (<=1kb)	-64
TGME49_262620	Promoter (<=1kb)	0
TGME49_262610	Promoter (<=1kb)	0
TGME49_262568	Promoter (<=1kb)	-201
TGME49_262560	Promoter (<=1kb)	0
TGME49_262480	Promoter (<=1kb)	0
TGME49_262450	Promoter (<=1kb)	0
TGME49_262410	Promoter (<=1kb)	0
TGME49_262380	Promoter (<=1kb)	0
TGME49_262140	Promoter (<=1kb)	0
TGME49_262120	Promoter (<=1kb)	0
TGME49_262100	Promoter (<=1kb)	-38
TGME49_262060	Promoter (<=1kb)	0
TGME49_262060	Promoter (<=1kb)	0
TGME49_262050	Promoter (<=1kb)	0
TGME49_261980	Promoter (<=1kb)	0
TGME49_261955	Promoter (<=1kb)	0
TGME49_261780	Promoter (<=1kb)	0
TGME49_261750	Promoter (<=1kb)	0
TGME49_261730	Promoter (<=1kb)	0
TGME49_261710	Promoter (<=1kb)	0
TGME49_261680	Promoter (<=1kb)	0
TGME49_261600	Promoter (<=1kb)	-72
TGME49_261450	Promoter (<=1kb)	0
TGME49_261440	Promoter (<=1kb)	0
TGME49_261400	Promoter (<=1kb)	0
TGME49_261300	Promoter (<=1kb)	0
TGME49_261240	Promoter (<=1kb)	0
TGME49_261230	Promoter (<=1kb)	0
TGME49_261220	Promoter (<=1kb)	0
TGME49_261070	Promoter (<=1kb)	0
TGME49_260825	Promoter (<=1kb)	0
TGME49_260820	Promoter (<=1kb)	0
TGME49_260810	Promoter (<=1kb)	0
TGME49_260640	Promoter (<=1kb)	0
TGME49_260620	Promoter (<=1kb)	0
TGME49_260600	Promoter (<=1kb)	0
TGME49_260580	Promoter (<=1kb)	-39
TGME49_260540	Promoter (<=1kb)	0
TGME49_260520	Promoter (<=1kb)	0
TGME49_260500	Promoter (<=1kb)	0
TGME49_260470	Promoter (<=1kb)	0
TGME49_260450	Promoter (<=1kb)	-613
TGME49_260430	Promoter (<=1kb)	0
TGME49_260370	Promoter (<=1kb)	0
TGME49_260310	Promoter (<=1kb)	-91
TGME49_260240	Promoter (<=1kb)	0
TGME49_260210	Promoter (<=1kb)	-76
TGME49_260200	Promoter (<=1kb)	-91
TGME49_259970	Promoter (<=1kb)	0
TGME49_259950	Promoter (<=1kb)	0
TGME49_259950	Promoter (<=1kb)	0
TGME49_259940	Promoter (<=1kb)	0
TGME49_259830	Promoter (<=1kb)	0
TGME49_259630	Promoter (<=1kb)	0
TGME49_259560	Promoter (<=1kb)	0
TGME49_259270	Promoter (<=1kb)	-887
TGME49_259260	Promoter (<=1kb)	0
TGME49_259090	Promoter (<=1kb)	0
TGME49_500131	Promoter (<=1kb)	0
TGME49_258870	Promoter (<=1kb)	0
TGME49_258860	Promoter (<=1kb)	-14
TGME49_258840	Promoter (<=1kb)	-577
TGME49_258840	Promoter (<=1kb)	-577
TGME49_258820	Promoter (<=1kb)	0
TGME49_258800	Promoter (<=1kb)	0
TGME49_258770	Promoter (<=1kb)	0
TGME49_258710	Promoter (<=1kb)	-55
TGME49_258700	Promoter (<=1kb)	0
TGME49_258680	Promoter (<=1kb)	0
TGME49_258660	Promoter (<=1kb)	0
TGME49_258610	Promoter (<=1kb)	0
TGME49_258590	Promoter (<=1kb)	-88
TGME49_258580	Promoter (<=1kb)	0
TGME49_258560	Promoter (<=1kb)	-77
TGME49_258540	Promoter (<=1kb)	0
TGME49_258470	Promoter (<=1kb)	0
TGME49_500284	Promoter (<=1kb)	0
TGME49_258450	Promoter (<=1kb)	0
TGME49_258410	Promoter (<=1kb)	0
TGME49_258240	Promoter (<=1kb)	0
TGME49_258225	Promoter (<=1kb)	0
TGME49_257925	Promoter (<=1kb)	-144
TGME49_257750	Promoter (<=1kb)	0
TGME49_257680	Promoter (<=1kb)	0
TGME49_257670	Promoter (<=1kb)	0
TGME49_257572	Promoter (<=1kb)	-553
TGME49_257550	Promoter (<=1kb)	0
TGME49_257530	Promoter (<=1kb)	0
TGME49_257480	Promoter (<=1kb)	-373
TGME49_257470	Promoter (<=1kb)	0
TGME49_257430	Promoter (<=1kb)	0
TGME49_257380	Promoter (<=1kb)	0
TGME49_257370	Promoter (<=1kb)	0
TGME49_257350	Promoter (<=1kb)	0
TGME49_257340	Promoter (<=1kb)	0
TGME49_257300	Promoter (<=1kb)	0
TGME49_257090	Promoter (<=1kb)	0
TGME49_257080	Promoter (<=1kb)	0
TGME49_256990	Promoter (<=1kb)	0
TGME49_256970	Promoter (<=1kb)	-115
TGME49_256800	Promoter (<=1kb)	0
TGME49_256760	Promoter (<=1kb)	0
TGME49_256025	Promoter (<=1kb)	0
TGME49_255980	Promoter (<=1kb)	0
TGME49_255900	Promoter (<=1kb)	-8
TGME49_255895	Promoter (<=1kb)	0
TGME49_255880	Promoter (<=1kb)	0
TGME49_255700	Promoter (<=1kb)	0
TGME49_255700	Promoter (<=1kb)	0
TGME49_255500	Promoter (<=1kb)	0
TGME49_255460	Promoter (<=1kb)	0
TGME49_255450	Promoter (<=1kb)	0
TGME49_255410	Promoter (<=1kb)	-22
TGME49_255400	Promoter (<=1kb)	0
TGME49_255370	Promoter (<=1kb)	0
TGME49_255340	Promoter (<=1kb)	0
TGME49_255300	Promoter (<=1kb)	-728
TGME49_255260	Promoter (<=1kb)	0
TGME49_255230	Promoter (<=1kb)	0
TGME49_255220	Promoter (<=1kb)	0
TGME49_255195	Promoter (<=1kb)	0
TGME49_255190	Promoter (<=1kb)	0
TGME49_500352	Promoter (<=1kb)	-23
TGME49_500010	Promoter (<=1kb)	0
TGME49_255160	Promoter (<=1kb)	0
TGME49_228780	Promoter (<=1kb)	0
TGME49_228760	Promoter (<=1kb)	0
TGME49_228750	Promoter (<=1kb)	-8
TGME49_228670	Promoter (<=1kb)	-28
TGME49_228400	Promoter (<=1kb)	-82
TGME49_228230	Promoter (<=1kb)	0
TGME49_228200	Promoter (<=1kb)	0
TGME49_228170	Promoter (<=1kb)	0
TGME49_228150	Promoter (<=1kb)	0
TGME49_228120	Promoter (<=1kb)	0
TGME49_227990	Promoter (<=1kb)	-83
TGME49_227952	Promoter (<=1kb)	0
TGME49_227948	Promoter (<=1kb)	0
TGME49_227910	Promoter (<=1kb)	0
TGME49_227900	Promoter (<=1kb)	0
TGME49_227830	Promoter (<=1kb)	0
TGME49_227830	Promoter (<=1kb)	0
TGME49_227820	Promoter (<=1kb)	0
TGME49_227810	Promoter (<=1kb)	208
TGME49_227615	Promoter (<=1kb)	0
TGME49_227600	Promoter (<=1kb)	0
TGME49_227580	Promoter (<=1kb)	0
TGME49_227430	Promoter (<=1kb)	-554
TGME49_227360	Promoter (<=1kb)	231
TGME49_227290	Promoter (<=1kb)	127
TGME49_227270	Promoter (<=1kb)	0
TGME49_227150	Promoter (<=1kb)	0
TGME49_227050	Promoter (<=1kb)	0
TGME49_227030	Promoter (<=1kb)	0
TGME49_227010	Promoter (<=1kb)	0
TGME49_226990	Promoter (<=1kb)	0
TGME49_226970	Promoter (<=1kb)	0
TGME49_226950	Promoter (<=1kb)	0
TGME49_226850	Promoter (<=1kb)	0
TGME49_226830	Promoter (<=1kb)	0
TGME49_226740	Promoter (<=1kb)	0
TGME49_226710	Promoter (<=1kb)	0
TGME49_226700	Promoter (<=1kb)	0
TGME49_226640	Promoter (<=1kb)	0
TGME49_226590	Promoter (<=1kb)	0
TGME49_500152	Promoter (<=1kb)	0
TGME49_226565	Promoter (<=1kb)	0
TGME49_226550	Promoter (<=1kb)	0
TGME49_226540	Promoter (<=1kb)	0
TGME49_226540	Promoter (<=1kb)	0
TGME49_226470	Promoter (<=1kb)	0
TGME49_226450	Promoter (<=1kb)	421
TGME49_226430	Promoter (<=1kb)	0
TGME49_226420	Promoter (<=1kb)	0
TGME49_226420	Promoter (<=1kb)	0
TGME49_226400	Promoter (<=1kb)	0
TGME49_226320	Promoter (<=1kb)	0
TGME49_226290	Promoter (<=1kb)	0
TGME49_500289	Promoter (<=1kb)	0
TGME49_226260	Promoter (<=1kb)	0
TGME49_226250	Promoter (<=1kb)	-40
TGME49_226068	Promoter (<=1kb)	0
TGME49_226040	Promoter (<=1kb)	0
TGME49_226030	Promoter (<=1kb)	0
TGME49_226020	Promoter (<=1kb)	0
TGME49_225930	Promoter (<=1kb)	0
TGME49_225900	Promoter (<=1kb)	0
TGME49_225900	Promoter (<=1kb)	0
TGME49_225870	Promoter (<=1kb)	0
TGME49_225860	Promoter (<=1kb)	74
TGME49_225850	Promoter (<=1kb)	0
TGME49_225790	Promoter (<=1kb)	0
TGME49_225780	Promoter (<=1kb)	0
TGME49_225770	Promoter (<=1kb)	0
TGME49_225720	Promoter (<=1kb)	0
TGME49_225690	Promoter (<=1kb)	0
TGME49_225580	Promoter (<=1kb)	-127
TGME49_225560	Promoter (<=1kb)	0
TGME49_225530	Promoter (<=1kb)	0
TGME49_225490	Promoter (<=1kb)	0
TGME49_225470	Promoter (<=1kb)	0
TGME49_225330	Promoter (<=1kb)	0
TGME49_225300	Promoter (<=1kb)	0
TGME49_225300	Promoter (<=1kb)	0
TGME49_225270	Promoter (<=1kb)	0
TGME49_225230	Promoter (<=1kb)	0
TGME49_225200	Promoter (<=1kb)	0
TGME49_225160	Promoter (<=1kb)	0
TGME49_225150	Promoter (<=1kb)	0
TGME49_225120	Promoter (<=1kb)	0
TGME49_225110	Promoter (<=1kb)	0
TGME49_225080	Promoter (<=1kb)	0
TGME49_225060	Promoter (<=1kb)	-45
TGME49_225020	Promoter (<=1kb)	0
TGME49_225000	Promoter (<=1kb)	0
TGME49_224960	Promoter (<=1kb)	0
TGME49_224950	Promoter (<=1kb)	0
TGME49_224900	Promoter (<=1kb)	0
TGME49_224890	Promoter (<=1kb)	0
TGME49_224880	Promoter (<=1kb)	0
TGME49_224850	Promoter (<=1kb)	0
TGME49_224840	Promoter (<=1kb)	0
TGME49_224800	Promoter (<=1kb)	-320
TGME49_224700	Promoter (<=1kb)	0
TGME49_224630	Promoter (<=1kb)	0
TGME49_224540	Promoter (<=1kb)	-622
TGME49_224520	Promoter (<=1kb)	0
TGME49_224500	Promoter (<=1kb)	50
TGME49_224500	Promoter (<=1kb)	-194
TGME49_224480	Promoter (<=1kb)	0
TGME49_224460	Promoter (<=1kb)	0
TGME49_224350	Promoter (<=1kb)	0
TGME49_224340	Promoter (<=1kb)	46
TGME49_224290	Promoter (<=1kb)	0
TGME49_224260	Promoter (<=1kb)	0
TGME49_224230	Promoter (<=1kb)	-330
TGME49_224205	Promoter (<=1kb)	0
TGME49_224130	Promoter (<=1kb)	0
TGME49_224030	Promoter (<=1kb)	156
TGME49_224000	Promoter (<=1kb)	0
TGME49_223985	Promoter (<=1kb)	0
TGME49_223950	Promoter (<=1kb)	0
TGME49_223950	Promoter (<=1kb)	0
TGME49_223940	Promoter (<=1kb)	0
TGME49_223930	Promoter (<=1kb)	-43
TGME49_223920	Promoter (<=1kb)	0
TGME49_223910	Promoter (<=1kb)	0
TGME49_223880	Promoter (<=1kb)	-310
TGME49_500103	Promoter (<=1kb)	0
TGME49_223800	Promoter (<=1kb)	0
TGME49_223790	Promoter (<=1kb)	0
TGME49_223790	Promoter (<=1kb)	0
TGME49_223780	Promoter (<=1kb)	-103
TGME49_223750	Promoter (<=1kb)	0
TGME49_223725	Promoter (<=1kb)	-229
TGME49_223610	Promoter (<=1kb)	0
TGME49_223560	Promoter (<=1kb)	0
TGME49_223450	Promoter (<=1kb)	-9
TGME49_212310	Promoter (<=1kb)	0
TGME49_212300	Promoter (<=1kb)	0
TGME49_212290	Promoter (<=1kb)	0
TGME49_212270	Promoter (<=1kb)	0
TGME49_212250	Promoter (<=1kb)	0
TGME49_212220	Promoter (<=1kb)	0
TGME49_212190	Promoter (<=1kb)	0
TGME49_211860	Promoter (<=1kb)	-65
TGME49_234180	Promoter (<=1kb)	0
TGME49_234190	Promoter (<=1kb)	0
TGME49_234230	Promoter (<=1kb)	0
TGME49_234250	Promoter (<=1kb)	0
TGME49_234300	Promoter (<=1kb)	0
TGME49_234370	Promoter (<=1kb)	0
TGME49_500013	Promoter (<=1kb)	0
TGME49_234450	Promoter (<=1kb)	0
TGME49_234460	Promoter (<=1kb)	-41
TGME49_234470	Promoter (<=1kb)	0
TGME49_234530	Promoter (<=1kb)	0
TGME49_234540	Promoter (<=1kb)	0
TGME49_234550	Promoter (<=1kb)	0
TGME49_234622	Promoter (<=1kb)	0
TGME49_234640	Promoter (<=1kb)	0
TGME49_234900	Promoter (<=1kb)	0
TGME49_234930	Promoter (<=1kb)	0
TGME49_234980	Promoter (<=1kb)	0
TGME49_235020	Promoter (<=1kb)	0
TGME49_235140	Promoter (<=1kb)	0
TGME49_235340	Promoter (<=1kb)	0
TGME49_235370	Promoter (<=1kb)	0
TGME49_235380	Promoter (<=1kb)	0
TGME49_235440	Promoter (<=1kb)	0
TGME49_235470	Promoter (<=1kb)	0
TGME49_235630	Promoter (<=1kb)	0
TGME49_235690	Promoter (<=1kb)	0
TGME49_235920	Promoter (<=1kb)	0
TGME49_236000	Promoter (<=1kb)	0
TGME49_236010	Promoter (<=1kb)	276
TGME49_236040	Promoter (<=1kb)	0
TGME49_236060	Promoter (<=1kb)	0
TGME49_236070	Promoter (<=1kb)	0
TGME49_236153	Promoter (<=1kb)	0
TGME49_236200	Promoter (<=1kb)	0
TGME49_236540	Promoter (<=1kb)	0
TGME49_236550	Promoter (<=1kb)	0
TGME49_236570	Promoter (<=1kb)	0
TGME49_236620	Promoter (<=1kb)	0
TGME49_236635	Promoter (<=1kb)	0
TGME49_236650	Promoter (<=1kb)	0
TGME49_236660	Promoter (<=1kb)	-72
TGME49_236670	Promoter (<=1kb)	0
TGME49_236850	Promoter (<=1kb)	0
TGME49_236860	Promoter (<=1kb)	0
TGME49_500312	Promoter (<=1kb)	0
TGME49_236890	Promoter (<=1kb)	0
TGME49_236910	Promoter (<=1kb)	0
TGME49_236970	Promoter (<=1kb)	0
TGME49_237090	Promoter (<=1kb)	0
TGME49_237180	Promoter (<=1kb)	0
TGME49_237200	Promoter (<=1kb)	0
TGME49_237220	Promoter (<=1kb)	-254
TGME49_237230	Promoter (<=1kb)	0
TGME49_237240	Promoter (<=1kb)	0
TGME49_237260	Promoter (<=1kb)	-58
TGME49_237280	Promoter (<=1kb)	-472
TGME49_237280	Promoter (<=1kb)	0
TGME49_237280	Promoter (<=1kb)	0
TGME49_237520	Promoter (<=1kb)	0
TGME49_237550	Promoter (<=1kb)	0
TGME49_237600	Promoter (<=1kb)	0
TGME49_214070	Promoter (<=1kb)	0
TGME49_214090	Promoter (<=1kb)	-333
TGME49_214130	Promoter (<=1kb)	0
TGME49_214140	Promoter (<=1kb)	0
TGME49_214180	Promoter (<=1kb)	0
TGME49_214210	Promoter (<=1kb)	0
TGME49_214220	Promoter (<=1kb)	0
TGME49_214250	Promoter (<=1kb)	0
TGME49_214310	Promoter (<=1kb)	0
TGME49_214350	Promoter (<=1kb)	0
TGME49_214400	Promoter (<=1kb)	141
TGME49_214430	Promoter (<=1kb)	0
TGME49_214440	Promoter (<=1kb)	0
TGME49_214520	Promoter (<=1kb)	0
TGME49_214540	Promoter (<=1kb)	0
TGME49_214575	Promoter (<=1kb)	0
TGME49_214610	Promoter (<=1kb)	0
TGME49_214630	Promoter (<=1kb)	0
TGME49_214800	Promoter (<=1kb)	0
TGME49_214840	Promoter (<=1kb)	0
TGME49_214880	Promoter (<=1kb)	0
TGME49_214880	Promoter (<=1kb)	0
TGME49_214880	Promoter (<=1kb)	0
TGME49_214880	Promoter (<=1kb)	0
TGME49_214950	Promoter (<=1kb)	0
TGME49_214960	Promoter (<=1kb)	-61
TGME49_214970	Promoter (<=1kb)	0
TGME49_214980	Promoter (<=1kb)	0
TGME49_214990	Promoter (<=1kb)	0
TGME49_215100	Promoter (<=1kb)	102
TGME49_215120	Promoter (<=1kb)	0
TGME49_215150	Promoter (<=1kb)	0
TGME49_215170	Promoter (<=1kb)	0
TGME49_215220	Promoter (<=1kb)	0
TGME49_215230	Promoter (<=1kb)	0
TGME49_215260	Promoter (<=1kb)	0
TGME49_500042	Promoter (<=1kb)	0
TGME49_215350	Promoter (<=1kb)	0
TGME49_215350	Promoter (<=1kb)	0
TGME49_215440	Promoter (<=1kb)	0
TGME49_215450	Promoter (<=1kb)	-255
TGME49_215460	Promoter (<=1kb)	0
TGME49_215480	Promoter (<=1kb)	0
TGME49_500368	Promoter (<=1kb)	0
TGME49_215520	Promoter (<=1kb)	0
TGME49_215550	Promoter (<=1kb)	0
TGME49_215570	Promoter (<=1kb)	0
TGME49_215590	Promoter (<=1kb)	0
TGME49_215650	Promoter (<=1kb)	0
TGME49_215680	Promoter (<=1kb)	0
TGME49_215775	Promoter (<=1kb)	0
TGME49_215785	Promoter (<=1kb)	8
TGME49_275340	Promoter (<=1kb)	0
TGME49_275355	Promoter (<=1kb)	-256
TGME49_275440	Promoter (<=1kb)	0
TGME49_275450	Promoter (<=1kb)	0
TGME49_275460	Promoter (<=1kb)	-849
TGME49_207100	Promoter (<=1kb)	0
TGME49_207230	Promoter (<=1kb)	0
TGME49_307045	Promoter (<=1kb)	0
TGME49_307020	Promoter (<=1kb)	0
TGME49_307010	Promoter (<=1kb)	0
TGME49_306930	Promoter (<=1kb)	0
TGME49_306895	Promoter (<=1kb)	0
TGME49_306890	Promoter (<=1kb)	0
TGME49_308590	Promoter (<=1kb)	0
TGME49_308820	Promoter (<=1kb)	0
TGME49_308840	Promoter (<=1kb)	0
TGME49_308860	Promoter (<=1kb)	0
TGME49_308880	Promoter (<=1kb)	0
TGME49_308950	Promoter (<=1kb)	0
TGME49_308970	Promoter (<=1kb)	-511
TGME49_308970	Promoter (<=1kb)	-511
TGME49_309040	Promoter (<=1kb)	0
TGME49_309120	Promoter (<=1kb)	0
TGME49_309160	Promoter (<=1kb)	0
TGME49_309190	Promoter (<=1kb)	0
TGME49_309210	Promoter (<=1kb)	0
TGME49_309300	Promoter (<=1kb)	0
TGME49_309360	Promoter (<=1kb)	0
TGME49_309410	Promoter (<=1kb)	284
TGME49_309560	Promoter (<=1kb)	0
TGME49_309570	Promoter (<=1kb)	0
TGME49_309590	Promoter (<=1kb)	0
TGME49_309600	Promoter (<=1kb)	0
TGME49_309730	Promoter (<=1kb)	0
TGME49_309740	Promoter (<=1kb)	0
TGME49_309800	Promoter (<=1kb)	0
TGME49_309810	Promoter (<=1kb)	0
TGME49_309830	Promoter (<=1kb)	0
TGME49_309870	Promoter (<=1kb)	-49
TGME49_309880	Promoter (<=1kb)	0
TGME49_309880	Promoter (<=1kb)	0
TGME49_309885	Promoter (<=1kb)	0
TGME49_309890	Promoter (<=1kb)	0
TGME49_309910	Promoter (<=1kb)	0
TGME49_309990	Promoter (<=1kb)	0
TGME49_310000	Promoter (<=1kb)	0
TGME49_310010	Promoter (<=1kb)	0
TGME49_310030	Promoter (<=1kb)	0
TGME49_310040	Promoter (<=1kb)	-293
TGME49_310060	Promoter (<=1kb)	65
TGME49_310070	Promoter (<=1kb)	0
TGME49_310150	Promoter (<=1kb)	0
TGME49_310170	Promoter (<=1kb)	0
TGME49_310210	Promoter (<=1kb)	0
TGME49_310220	Promoter (<=1kb)	0
TGME49_310235	Promoter (<=1kb)	0
TGME49_310400	Promoter (<=1kb)	0
TGME49_310420	Promoter (<=1kb)	0
TGME49_310440	Promoter (<=1kb)	0
TGME49_310450	Promoter (<=1kb)	0
TGME49_310455	Promoter (<=1kb)	0
TGME49_310470	Promoter (<=1kb)	0
TGME49_310490	Promoter (<=1kb)	0
TGME49_310590	Promoter (<=1kb)	0
TGME49_310620	Promoter (<=1kb)	0
TGME49_310640	Promoter (<=1kb)	0
TGME49_310660	Promoter (<=1kb)	61
TGME49_310670	Promoter (<=1kb)	0
TGME49_310700	Promoter (<=1kb)	0
TGME49_310740	Promoter (<=1kb)	-167
TGME49_310780	Promoter (<=1kb)	-443
TGME49_310875	Promoter (<=1kb)	0
TGME49_310900	Promoter (<=1kb)	0
TGME49_310930	Promoter (<=1kb)	0
TGME49_310970	Promoter (<=1kb)	0
TGME49_311010	Promoter (<=1kb)	0
TGME49_311040	Promoter (<=1kb)	0
TGME49_311100	Promoter (<=1kb)	0
TGME49_311190	Promoter (<=1kb)	0
TGME49_311230	Promoter (<=1kb)	0
TGME49_311240	Promoter (<=1kb)	0
TGME49_500128	Promoter (<=1kb)	-42
TGME49_311310	Promoter (<=1kb)	0
TGME49_311320	Promoter (<=1kb)	0
TGME49_311375	Promoter (<=1kb)	0
TGME49_311380	Promoter (<=1kb)	0
TGME49_311390	Promoter (<=1kb)	-7
TGME49_311400	Promoter (<=1kb)	0
TGME49_311470	Promoter (<=1kb)	0
TGME49_311480	Promoter (<=1kb)	0
TGME49_311510	Promoter (<=1kb)	0
TGME49_311625	Promoter (<=1kb)	-225
TGME49_311650	Promoter (<=1kb)	-34
TGME49_311670	Promoter (<=1kb)	0
TGME49_311700	Promoter (<=1kb)	-302
TGME49_311700	Promoter (<=1kb)	28
TGME49_311720	Promoter (<=1kb)	0
TGME49_311770	Promoter (<=1kb)	0
TGME49_311800	Promoter (<=1kb)	0
TGME49_311840	Promoter (<=1kb)	0
TGME49_311860	Promoter (<=1kb)	-377
TGME49_311880	Promoter (<=1kb)	0
TGME49_311880	Promoter (<=1kb)	0
TGME49_311920	Promoter (<=1kb)	0
TGME49_312065	Promoter (<=1kb)	0
TGME49_312090	Promoter (<=1kb)	-76
TGME49_312100	Promoter (<=1kb)	0
TGME49_312150	Promoter (<=1kb)	0
TGME49_312160	Promoter (<=1kb)	0
TGME49_312300	Promoter (<=1kb)	0
TGME49_312420	Promoter (<=1kb)	0
TGME49_312500	Promoter (<=1kb)	0
TGME49_312520	Promoter (<=1kb)	0
TGME49_312560	Promoter (<=1kb)	0
TGME49_312570	Promoter (<=1kb)	0
TGME49_312630	Promoter (<=1kb)	0
TGME49_312640	Promoter (<=1kb)	-23
TGME49_312690	Promoter (<=1kb)	0
TGME49_312950	Promoter (<=1kb)	0
TGME49_313010	Promoter (<=1kb)	0
TGME49_313180	Promoter (<=1kb)	-31
TGME49_313190	Promoter (<=1kb)	0
TGME49_313230	Promoter (<=1kb)	-107
TGME49_313270	Promoter (<=1kb)	0
TGME49_313290	Promoter (<=1kb)	0
TGME49_313350	Promoter (<=1kb)	0
TGME49_313370	Promoter (<=1kb)	0
TGME49_313380	Promoter (<=1kb)	0
TGME49_313410	Promoter (<=1kb)	0
TGME49_313440	Promoter (<=1kb)	0
TGME49_313445	Promoter (<=1kb)	0
TGME49_313560	Promoter (<=1kb)	0
TGME49_313600	Promoter (<=1kb)	0
TGME49_313640	Promoter (<=1kb)	0
TGME49_313670	Promoter (<=1kb)	0
TGME49_313780	Promoter (<=1kb)	0
TGME49_313790	Promoter (<=1kb)	0
TGME49_313820	Promoter (<=1kb)	0
TGME49_313840	Promoter (<=1kb)	0
TGME49_313860	Promoter (<=1kb)	0
TGME49_313890	Promoter (<=1kb)	398
TGME49_313900	Promoter (<=1kb)	486
TGME49_313910	Promoter (<=1kb)	0
TGME49_313930	Promoter (<=1kb)	0
TGME49_314090	Promoter (<=1kb)	0
TGME49_314240	Promoter (<=1kb)	365
TGME49_314250	Promoter (<=1kb)	0
TGME49_314430	Promoter (<=1kb)	0
TGME49_314430	Promoter (<=1kb)	0
TGME49_314450	Promoter (<=1kb)	-723
TGME49_314500	Promoter (<=1kb)	0
TGME49_314570	Promoter (<=1kb)	0
TGME49_314700	Promoter (<=1kb)	0
TGME49_314720	Promoter (<=1kb)	0
TGME49_314730	Promoter (<=1kb)	0
TGME49_314810	Promoter (<=1kb)	0
TGME49_314840	Promoter (<=1kb)	0
TGME49_315140	Promoter (<=1kb)	0
TGME49_315160	Promoter (<=1kb)	0
TGME49_315190	Promoter (<=1kb)	0
TGME49_315210	Promoter (<=1kb)	0
TGME49_315230	Promoter (<=1kb)	-54
TGME49_315270	Promoter (<=1kb)	0
TGME49_315290	Promoter (<=1kb)	0
TGME49_315300	Promoter (<=1kb)	0
TGME49_315310	Promoter (<=1kb)	0
TGME49_315470	Promoter (<=1kb)	0
TGME49_315490	Promoter (<=1kb)	0
TGME49_315500	Promoter (<=1kb)	0
TGME49_315510	Promoter (<=1kb)	0
TGME49_315570	Promoter (<=1kb)	0
TGME49_315580	Promoter (<=1kb)	0
TGME49_315590	Promoter (<=1kb)	0
TGME49_315610	Promoter (<=1kb)	0
TGME49_315620	Promoter (<=1kb)	-113
TGME49_315640	Promoter (<=1kb)	0
TGME49_315670	Promoter (<=1kb)	-76
TGME49_315710	Promoter (<=1kb)	0
TGME49_315750	Promoter (<=1kb)	0
TGME49_315750	Promoter (<=1kb)	0
TGME49_315750	Promoter (<=1kb)	0
TGME49_315750	Promoter (<=1kb)	0
TGME49_500151	Promoter (<=1kb)	0
TGME49_315770	Promoter (<=1kb)	0
TGME49_315910	Promoter (<=1kb)	0
TGME49_315920	Promoter (<=1kb)	0
TGME49_315950	Promoter (<=1kb)	0
TGME49_316250	Promoter (<=1kb)	0
TGME49_316280	Promoter (<=1kb)	0
TGME49_316310	Promoter (<=1kb)	0
TGME49_316330	Promoter (<=1kb)	0
TGME49_316350	Promoter (<=1kb)	0
TGME49_316370	Promoter (<=1kb)	-296
TGME49_316460	Promoter (<=1kb)	0
TGME49_316540	Promoter (<=1kb)	0
TGME49_316590	Promoter (<=1kb)	0
TGME49_316670	Promoter (<=1kb)	0
TGME49_216880	Promoter (<=1kb)	0
TGME49_216860	Promoter (<=1kb)	0
TGME49_216820	Promoter (<=1kb)	0
TGME49_216770	Promoter (<=1kb)	-77
TGME49_216720	Promoter (<=1kb)	0
TGME49_216660	Promoter (<=1kb)	0
TGME49_216650	Promoter (<=1kb)	0
TGME49_216590	Promoter (<=1kb)	0
TGME49_216570	Promoter (<=1kb)	0
TGME49_216460	Promoter (<=1kb)	0
TGME49_216415	Promoter (<=1kb)	0
TGME49_216220	Promoter (<=1kb)	0
TGME49_216130	Promoter (<=1kb)	0
TGME49_216080	Promoter (<=1kb)	0
TGME49_216070	Promoter (<=1kb)	0
TGME49_216030	Promoter (<=1kb)	0
TGME49_216020	Promoter (<=1kb)	0
TGME49_216000	Promoter (<=1kb)	0
TGME49_215980	Promoter (<=1kb)	0
TGME49_215950	Promoter (<=1kb)	-11
TGME49_298610	Promoter (<=1kb)	0
TGME49_298630	Promoter (<=1kb)	0
TGME49_300380	Promoter (<=1kb)	0
TGME49_300310	Promoter (<=1kb)	0
TGME49_300270	Promoter (<=1kb)	0
TGME49_300250	Promoter (<=1kb)	0
TGME49_300220	Promoter (<=1kb)	0
TGME49_300190	Promoter (<=1kb)	0
TGME49_300140	Promoter (<=1kb)	0
TGME49_300130	Promoter (<=1kb)	0
TGME49_300120	Promoter (<=1kb)	0
TGME49_300090	Promoter (<=1kb)	0
TGME49_300048	Promoter (<=1kb)	203
TGME49_300040	Promoter (<=1kb)	0
TGME49_300000	Promoter (<=1kb)	0
TGME49_299970	Promoter (<=1kb)	0
TGME49_307810	Promoter (<=1kb)	0
TGME49_307850	Promoter (<=1kb)	0
TGME49_308010	Promoter (<=1kb)	0
TGME49_308020	Promoter (<=1kb)	0
TGME49_308030	Promoter (<=1kb)	0
TGME49_219820	Promoter (<=1kb)	0
TGME49_500415	Promoter (<=1kb)	0
TGME49_219800	Promoter (<=1kb)	0
TGME49_219800	Promoter (<=1kb)	0
TGME49_219750	Promoter (<=1kb)	0
TGME49_219742	Promoter (<=1kb)	97
TGME49_219738	Promoter (<=1kb)	-214
TGME49_219730	Promoter (<=1kb)	0
TGME49_219690	Promoter (<=1kb)	0
TGME49_219600	Promoter (<=1kb)	0
TGME49_219560	Promoter (<=1kb)	0
TGME49_219560	Promoter (<=1kb)	0
TGME49_219540	Promoter (<=1kb)	0
TGME49_219520	Promoter (<=1kb)	0
TGME49_219500	Promoter (<=1kb)	0
TGME49_219485	Promoter (<=1kb)	0
TGME49_219460	Promoter (<=1kb)	0
TGME49_219320	Promoter (<=1kb)	0
TGME49_219310	Promoter (<=1kb)	0
TGME49_219300	Promoter (<=1kb)	-88
TGME49_219280	Promoter (<=1kb)	0
TGME49_219270	Promoter (<=1kb)	0
TGME49_219170	Promoter (<=1kb)	0
TGME49_219120	Promoter (<=1kb)	0
TGME49_219120	Promoter (<=1kb)	0
TGME49_219100	Promoter (<=1kb)	0
TGME49_219070	Promoter (<=1kb)	-56
TGME49_218955	Promoter (<=1kb)	0
TGME49_218940	Promoter (<=1kb)	0
TGME49_218820	Promoter (<=1kb)	0
TGME49_218740	Promoter (<=1kb)	0
TGME49_218730	Promoter (<=1kb)	0
TGME49_218720	Promoter (<=1kb)	0
TGME49_218550	Promoter (<=1kb)	0
TGME49_218530	Promoter (<=1kb)	0
TGME49_218520	Promoter (<=1kb)	0
TGME49_218410	Promoter (<=1kb)	0
TGME49_218380	Promoter (<=1kb)	0
TGME49_218362	Promoter (<=1kb)	-60
TGME49_218300	Promoter (<=1kb)	0
TGME49_218260	Promoter (<=1kb)	0
TGME49_218250	Promoter (<=1kb)	0
TGME49_218240	Promoter (<=1kb)	0
TGME49_218220	Promoter (<=1kb)	0
TGME49_217360	Promoter (<=1kb)	0
TGME49_217400	Promoter (<=1kb)	0
TGME49_217420	Promoter (<=1kb)	0
TGME49_217440	Promoter (<=1kb)	0
TGME49_217460	Promoter (<=1kb)	0
TGME49_217470	Promoter (<=1kb)	-78
TGME49_217480	Promoter (<=1kb)	0
TGME49_217510	Promoter (<=1kb)	0
TGME49_217520	Promoter (<=1kb)	492
TGME49_217520	Promoter (<=1kb)	0
TGME49_217555	Promoter (<=1kb)	-632
TGME49_217555	Promoter (<=1kb)	-632
TGME49_217560	Promoter (<=1kb)	0
TGME49_217600	Promoter (<=1kb)	0
TGME49_217680	Promoter (<=1kb)	0
TGME49_217688	Promoter (<=1kb)	0
TGME49_217700	Promoter (<=1kb)	0
TGME49_217875	Promoter (<=1kb)	0
TGME49_200010	Promoter (<=1kb)	0
TGME49_245432	Promoter (<=1kb)	0
TGME49_245460	Promoter (<=1kb)	0
TGME49_245475	Promoter (<=1kb)	0
TGME49_245485	Promoter (<=1kb)	0
TGME49_245490	Promoter (<=1kb)	0
TGME49_245510	Promoter (<=1kb)	0
TGME49_245550	Promoter (<=1kb)	0
TGME49_245610	Promoter (<=1kb)	0
TGME49_245620	Promoter (<=1kb)	0
TGME49_245640	Promoter (<=1kb)	0
TGME49_245660	Promoter (<=1kb)	0
TGME49_245680	Promoter (<=1kb)	0
TGME49_245770	Promoter (<=1kb)	0
TGME49_245980	Promoter (<=1kb)	72
TGME49_246120	Promoter (<=1kb)	0
TGME49_246140	Promoter (<=1kb)	0
TGME49_246170	Promoter (<=1kb)	0
TGME49_246170	Promoter (<=1kb)	0
TGME49_246178	Promoter (<=1kb)	0
TGME49_246190	Promoter (<=1kb)	0
TGME49_246200	Promoter (<=1kb)	0
TGME49_246330	Promoter (<=1kb)	0
TGME49_246450	Promoter (<=1kb)	0
TGME49_246490	Promoter (<=1kb)	0
TGME49_246500	Promoter (<=1kb)	-68
TGME49_246510	Promoter (<=1kb)	0
TGME49_246535	Promoter (<=1kb)	0
TGME49_246550	Promoter (<=1kb)	0
TGME49_246555	Promoter (<=1kb)	0
TGME49_246570	Promoter (<=1kb)	0
TGME49_246600	Promoter (<=1kb)	0
TGME49_246600	Promoter (<=1kb)	0
TGME49_246720	Promoter (<=1kb)	80
TGME49_246770	Promoter (<=1kb)	0
TGME49_246930	Promoter (<=1kb)	0
TGME49_246982	Promoter (<=1kb)	0
TGME49_247000	Promoter (<=1kb)	0
TGME49_247025	Promoter (<=1kb)	0
TGME49_247250	Promoter (<=1kb)	0
TGME49_247250	Promoter (<=1kb)	0
TGME49_247300	Promoter (<=1kb)	0
TGME49_247350	Promoter (<=1kb)	0
TGME49_247360	Promoter (<=1kb)	0
TGME49_247400	Promoter (<=1kb)	0
TGME49_247410	Promoter (<=1kb)	0
TGME49_247440	Promoter (<=1kb)	0
TGME49_247450	Promoter (<=1kb)	0
TGME49_247460	Promoter (<=1kb)	0
TGME49_247520	Promoter (<=1kb)	0
TGME49_247530	Promoter (<=1kb)	0
TGME49_247550	Promoter (<=1kb)	0
TGME49_247590	Promoter (<=1kb)	0
TGME49_247690	Promoter (<=1kb)	0
TGME49_247700	Promoter (<=1kb)	-944
TGME49_247730	Promoter (<=1kb)	0
TGME49_247770	Promoter (<=1kb)	0
TGME49_247780	Promoter (<=1kb)	0
TGME49_247780	Promoter (<=1kb)	0
TGME49_247960	Promoter (<=1kb)	0
TGME49_248110	Promoter (<=1kb)	0
TGME49_248180	Promoter (<=1kb)	0
TGME49_248340	Promoter (<=1kb)	0
TGME49_248360	Promoter (<=1kb)	0
TGME49_248425	Promoter (<=1kb)	0
TGME49_248445	Promoter (<=1kb)	0
TGME49_248445	Promoter (<=1kb)	0
TGME49_248450	Promoter (<=1kb)	0
TGME49_248460	Promoter (<=1kb)	0
TGME49_248480	Promoter (<=1kb)	0
TGME49_248580	Promoter (<=1kb)	0
TGME49_248630	Promoter (<=1kb)	0
TGME49_248670	Promoter (<=1kb)	0
TGME49_248680	Promoter (<=1kb)	0
TGME49_248700	Promoter (<=1kb)	0
TGME49_248710	Promoter (<=1kb)	0
TGME49_248740	Promoter (<=1kb)	0
TGME49_248810	Promoter (<=1kb)	0
TGME49_248915	Promoter (<=1kb)	0
TGME49_248990	Promoter (<=1kb)	0
TGME49_249030	Promoter (<=1kb)	0
TGME49_500401	Promoter (<=1kb)	0
TGME49_249190	Promoter (<=1kb)	0
TGME49_249240	Promoter (<=1kb)	0
TGME49_249300	Promoter (<=1kb)	0
TGME49_249340	Promoter (<=1kb)	0
TGME49_249410	Promoter (<=1kb)	0
TGME49_249425	Promoter (<=1kb)	350
TGME49_249425	Promoter (<=1kb)	-345
TGME49_249440	Promoter (<=1kb)	0
TGME49_249480	Promoter (<=1kb)	0
TGME49_249490	Promoter (<=1kb)	0
TGME49_249570	Promoter (<=1kb)	0
TGME49_249780	Promoter (<=1kb)	0
TGME49_249820	Promoter (<=1kb)	0
TGME49_249850	Promoter (<=1kb)	0
TGME49_249860	Promoter (<=1kb)	0
TGME49_249890	Promoter (<=1kb)	0
TGME49_249970	Promoter (<=1kb)	0
TGME49_249990	Promoter (<=1kb)	278
TGME49_249990	Promoter (<=1kb)	0
TGME49_250115	Promoter (<=1kb)	0
TGME49_250340	Promoter (<=1kb)	0
TGME49_250500	Promoter (<=1kb)	-12
TGME49_250690	Promoter (<=1kb)	0
TGME49_250710	Promoter (<=1kb)	0
TGME49_250760	Promoter (<=1kb)	0
TGME49_250770	Promoter (<=1kb)	0
TGME49_250800	Promoter (<=1kb)	0
TGME49_250810	Promoter (<=1kb)	0
TGME49_250830	Promoter (<=1kb)	0
TGME49_250850	Promoter (<=1kb)	0
TGME49_250870	Promoter (<=1kb)	0
TGME49_251450	Promoter (<=1kb)	0
TGME49_251470	Promoter (<=1kb)	-63
TGME49_251530	Promoter (<=1kb)	0
TGME49_251550	Promoter (<=1kb)	0
TGME49_251680	Promoter (<=1kb)	0
TGME49_251740	Promoter (<=1kb)	0
TGME49_251770	Promoter (<=1kb)	0
TGME49_251780	Promoter (<=1kb)	0
TGME49_251850	Promoter (<=1kb)	0
TGME49_251860	Promoter (<=1kb)	0
TGME49_500353	Promoter (<=1kb)	0
TGME49_278940	Promoter (<=1kb)	0
TGME49_278930	Promoter (<=1kb)	459
TGME49_278870	Promoter (<=1kb)	0
TGME49_278850	Promoter (<=1kb)	0
TGME49_278815	Promoter (<=1kb)	0
TGME49_278800	Promoter (<=1kb)	0
TGME49_278600	Promoter (<=1kb)	0
TGME49_500178	Promoter (<=1kb)	0
TGME49_278510	Promoter (<=1kb)	0
TGME49_278400	Promoter (<=1kb)	169
TGME49_278245	Promoter (<=1kb)	155
TGME49_278030	Promoter (<=1kb)	0
TGME49_277940	Promoter (<=1kb)	0
TGME49_277820	Promoter (<=1kb)	0
TGME49_277790	Promoter (<=1kb)	0
TGME49_277760	Promoter (<=1kb)	0
TGME49_277710	Promoter (<=1kb)	105
TGME49_277685	Promoter (<=1kb)	0
TGME49_277500	Promoter (<=1kb)	0
TGME49_277265	Promoter (<=1kb)	28
TGME49_277270	Promoter (<=1kb)	-97
TGME49_277230	Promoter (<=1kb)	0
TGME49_277070	Promoter (<=1kb)	0
TGME49_277000	Promoter (<=1kb)	0
TGME49_276990	Promoter (<=1kb)	0
TGME49_276950	Promoter (<=1kb)	0
TGME49_276940	Promoter (<=1kb)	0
TGME49_276920	Promoter (<=1kb)	-65
TGME49_213460	Intron (TGME49_500192.R196/TGME49_500192, intron 15 of 19)	-10172
TGME49_245432	Intron (TGME49_245432-t26_1/TGME49_245432, intron 1 of 1)	1355
TGME49_269060	Exon (TGME49_500404.R303/TGME49_500404, exon 24 of 34)	18573
TGME49_262610	Exon (TGME49_500361.R260/TGME49_500361, exon 17 of 19)	11294
TGME49_223270	Exon (TGME49_500113.R414/TGME49_500113, exon 11 of 18)	-4080
TGME49_500079	Exon (TGME49_500079.R380/TGME49_500079, exon 1 of 7)	1578
TGME49_329200	Exon (TGME49_329200-t26_1/TGME49_329200, exon 13 of 24)	5127
TGME49_323000	Exon (TGME49_323000-t26_1/TGME49_323000, exon 2 of 7)	739
TGME49_316370	Exon (TGME49_316370-t26_1/TGME49_316370, exon 6 of 6)	4689
TGME49_312930	Exon (TGME49_312905-t26_1/TGME49_312905, exon 9 of 13)	5162
TGME49_311335	Exon (TGME49_311335.R3642/TGME49_311335, exon 3 of 16)	4089
TGME49_307030	Exon (TGME49_307030-t26_1/TGME49_307030, exon 1 of 4)	519
TGME49_297960	Exon (TGME49_297960-t26_1/TGME49_297960, exon 2 of 10)	7096
[truncated: 90 more rows]
