# Supplementary material for: Cascading expression of ApiAP2 transcription factors controls daughter cell assembly in Toxoplasma gondii
Source: PLoS Pathog. 2024 Dec 30;20(12):e1012810. doi: 10.1371/journal.ppat.1012810 (PMC11723607; doi:10.1371/journal.ppat.1012810)
Supplement: S6 Table — (XLSX) [file ppat.1012810.s012.xlsx]

## Sheet: Sheet1
Supplementary Table 6 – Integration of transcriptomic and CUT & Tag data (Direct targets of TGAP2XII-9)
Gene ID	Product Description	Log2Foldchange(2h Auxin treated)	Log2Foldchange(6h Auxin treated)	Location
TGME49_311190	tRNA-Glu	-12.6117	-12.4199	N/A
TGME49_305170	tRNA-Gln	-12.1815	-11.9881	N/A
TGME49_308970	dense granule protein GRA12D	-11.6814	-11.489	dense granules
TGME49_310875	tRNA-Ser	-10.6728	-10.4795	N/A
TGME49_321460	hypothetical protein	-10.1522	-9.95872	N/A
TGME49_312690	hypothetical protein	-9.15704	-9.39753	N/A
TGME49_305505	tRNA-Cys	-8.60536	-8.41343	N/A
TGME49_311700	hypothetical protein	-8.58179	-9.02369	N/A
TGME49_321800	EGF family domain-containing protein	-8.41867	-8.23044	N/A
TGME49_320250	SAG-related sequence SRS15A	-8.27186	-7.27738	N/A
TGME49_309360	tRNA-Phe	-8.14138	-8.90946	N/A
TGME49_310455	hypothetical protein	-8.11235	-8.51924	N/A
TGME49_305220	C-Myc-binding family protein	-7.84227	-7.90639	N/A
TGME49_319330	tRNA-Ser	-7.75474	-6.80718	N/A
TGME49_328550	tRNA-Ala	-7.39342	-7.19878	N/A
TGME49_316590	tRNA-Lys	-6.61004	-6.99253	N/A
TGME49_313890	hypothetical protein	-6.10471	-6.07686	N/A
TGME49_305260	hydrolase	-5.96116	-5.89978	PM - integral
TGME49_313840	hypothetical protein	-5.91226	-5.69793	N/A
TGME49_307045	Toxoplasma gondii family B protein	-5.67966	-6.2371	N/A
TGME49_318240	Tubulin-tyrosine ligase family protein	-5.55767	-5.55805	N/A
TGME49_306010	hypothetical protein	-5.13646	-5.23475	N/A
TGME49_313190	ras-related protein RAB18	-4.81548	-4.80858	ER
TGME49_305160	histone H2Ba	-4.72074	-5.10447	nucleus - chromatin
TGME49_266600	Kazal-type serine protease inhibitor domain-containing protein	-4.51962	-4.16998	N/A
TGME49_310060	small nuclease	-4.4502	-4.5254	cytosol
TGME49_318675	3'5'-cyclic nucleotide phosphodiesterase PDE8	-4.16722	-4.30841	N/A
TGME49_269310	zinc finger (CCCH type) motif-containing protein	-4.15966	-4.50625	N/A
TGME49_319090	IgA-specific serine endopeptidase	-4.1214	-4.03759	micronemes
TGME49_320460	ABC transporter transmembrane region domain-containing protein	-4.03475	-3.87819	endomembrane vesicles
TGME49_309300	SAG-related sequence SRS55A	-3.75265	-2.52517	N/A
TGME49_322100	myosin-light-chain kinase	-3.74208	-3.84971	N/A
TGME49_313670	AP-1 complex subunit gamma	-3.52784	-3.78528	nucleus - chromatin
TGME49_308820	hypothetical protein	-3.45241	-3.34491	N/A
TGME49_306680	hypothetical protein	-3.4023	-3.35979	N/A
TGME49_315590	macro domain-containing protein	-3.09221	-2.97937	N/A
TGME49_316670	Toxoplasma gondii family D protein	-3.06686	-2.88092	N/A
TGME49_255460	EGF family domain-containing protein	-3.05439	-3.16546	N/A
TGME49_319360	SAG-related sequence SRS17A	-2.99248	-2.97136	N/A
TGME49_315570	histone H1-like protein	-2.8534	-3.09935	N/A
TGME49_301430	septum formation protein maf	-2.78112	-2.71143	cytosol
TGME49_206650	zinc finger	-2.75884	-2.63438	N/A
TGME49_208020	AP2 domain transcription factor AP2Ib-1	-2.70456	-2.68312	N/A
TGME49_274170	protein kinase (incomplete catalytic triad)	-2.63357	-3.54625	N/A
TGME49_319930	serine/threonine protein phosphatase 6 regulatory subunit PP6R	-2.62752	-2.74651	nucleus - chromatin
TGME49_290000	hypothetical protein	-2.52299	-2.53432	N/A
TGME49_310210	hypothetical protein	-2.46049	-2.43061	endomembrane vesicles
TGME49_304520	hypothetical protein	-2.43965	-2.52347	cytosol
TGME49_315230	hypothetical protein	-2.36858	-2.16304	mitochondrion - soluble
TGME49_239260	histone H4	-2.34755	-2.80307	nucleus - chromatin
TGME49_310070	apical annuli methyltransferase AAMT	-2.30051	-2.49997	cytosol
TGME49_311625	bromodomain-containing protein BDP6	-2.29463	-2.26695	N/A
TGME49_316540	IMC sub-compartment protein ISP3	-2.19601	-2.47516	IMC
TGME49_301690	hypothetical protein	-2.14075	-2.10816	N/A
TGME49_295430	hypothetical protein	-1.96129	-1.85961	N/A
TGME49_318610	AP2 domain transcription factor AP2IV-3	-1.95703	-1.88559	N/A
TGME49_286000	hypothetical protein	-1.949	-2.2651	nucleus - chromatin
TGME49_245485	microneme protein MIC9	-1.94362	-1.86283	micronemes
TGME49_229220	hypothetical protein	-1.87045	-1.98067	N/A
TGME49_311320	Qb-SNARE protein	-1.81597	-2.10059	N/A
TGME49_229930	p25-alpha family protein	-1.79025	-1.81214	nucleus - chromatin
TGME49_311390	tRNA (guanine(9)-N(1))-methyltransferase	-1.76923	-1.8519	N/A
TGME49_245770	hypothetical protein	-1.75954	-1.51302	N/A
TGME49_279350	hypothetical protein	-1.75597	-1.73077	dense granules
TGME49_310740	hypothetical protein	-1.69139	-2.07333	rhoptries 2
TGME49_309885	hypothetical protein	-1.67786	-1.57292	apical 1
TGME49_315300	transcription factor IIB	-1.65855	-1.82291	N/A
TGME49_250115	hypothetical protein	-1.65068	-1.58172	N/A
TGME49_313820	dynactin p25	-1.64678	-1.80771	cytosol
TGME49_213280	SAG-related sequence SRS25	-1.63338	-1.70367	PM - peripheral 1
TGME49_318750	deoxyribose-phosphate aldolase	-1.61193	-1.49707	cytosol
TGME49_215680	SAG-related sequence SRS18	-1.61176	-1.55621	PM - peripheral 1
TGME49_222970	inositol(myo)-1(or 4)-monophosphatase 2	-1.52504	-1.52938	cytosol
TGME49_286740	microneme-like protein	-1.50893	-1.68944	apicoplast
TGME49_313600	DDHD domain-containing protein	-1.5087	-1.49555	N/A
TGME49_213050	hypothetical protein	-1.5083	-1.65618	dense granules
TGME49_226540	protein kinase	-1.49797	-1.64144	N/A
TGME49_214575	hypothetical protein	-1.47093	-1.25608	PM - peripheral 1
TGME49_253640	hypothetical protein	-1.46185	-1.22565	PM - integral
TGME49_234370	SAG-related sequence SRS42	-1.44681	-1.63076	dense granules
TGME49_230205	hypothetical protein	-1.4248	-1.66892	N/A
TGME49_240060	inhibitor of STAT1 transcription	-1.42227	-1.35982	dense granules
TGME49_254330	lipase	-1.40774	-1.68455	N/A
TGME49_211630	hypothetical protein	-1.40676	-1.28487	PM - peripheral 2
TGME49_268920	inositol polyphosphate kinase	-1.40276	-1.37403	N/A
TGME49_265320	pre-mRNA-splicing factor CWC2	-1.39282	-1.09496	N/A
TGME49_234180	hypothetical protein	-1.39078	-1.46721	PM - integral
TGME49_263130	citrate synthase	-1.38662	-1.22506	cytosol
TGME49_306890	hypothetical protein	-1.37472	-1.03639	dense granules
TGME49_221270	oxidoreductase	-1.36432	-1.34149	N/A
TGME49_306480	CAM kinase	-1.35934	-1.42417	N/A
TGME49_208430	serine proteinase inhibitor PI-2	-1.34335	-1.12077	dense granules
TGME49_293510	poly(ADP-ribose) polymerase and DNA-Ligase Zn-finger region domain-containing protein	-1.32576	-1.42277	nucleus - chromatin
TGME49_270700	membrane protein MYR2	-1.30897	-1.27364	N/A
TGME49_247530	hypothetical protein	-1.29909	-1.47175	dense granules
TGME49_300048	hypothetical protein	-1.28836	-1.26235	N/A
TGME49_239890	SCP family extracellular subfamily protein	-1.25457	-1.46034	PM - peripheral 1
TGME49_244530	dense granule protein GRA49	-1.25284	-1.31835	dense granules
TGME49_237230	membrane protein MYR3	-1.22559	-1.13808	dense granules
TGME49_283540	microneme protein MIC20	-1.22438	-1.07421	micronemes
TGME49_203310	dense granule protein GRA7	-1.21833	-1.18382	dense granules
TGME49_236890	dense granule protein GRA37	-1.20641	-1.18607	dense granules
TGME49_310660	Dullard family phosphatase domain-containing protein	-1.2046	-1.10466	N/A
TGME49_304460	zinc finger	-1.19117	-1.35796	ER
TGME49_205500	U3 small nucleolar RNA-associated protein 14	-1.18811	-1.01647	nucleolus
TGME49_223750	hypothetical protein	-1.18476	-1.32115	dense granules
TGME49_213020	RING zinc finger protein	-1.17745	-1.12973	N/A
TGME49_205540	DEAD/DEAH box helicase domain-containing protein	-1.17232	-1.10652	nucleus - non-chromatin
TGME49_230160	RNA-binding protein	-1.17005	-1.32546	IMC
TGME49_259950	carbonate dehydratase	-1.16367	-1.27334	apicoplast
TGME49_236040	fructose-1	-1.15707	-1.39141	cytosol
TGME49_217420	hypothetical protein	-1.12488	-1.23374	N/A
TGME49_232350	lactate dehydrogenase LDH1	-1.11916	-1.00429	cytosol
TGME49_275460	hypothetical protein	-1.11657	-1.14318	dense granules
TGME49_203060	hypothetical protein	-1.11003	-1.00782	N/A
TGME49_234460	zinc finger Ran-binding domain-containing protein	-1.10521	-1.07635	N/A
TGME49_250710	microneme protein MIC10	-1.09903	-1.06077	micronemes
TGME49_201780	microneme protein MIC2	-1.09887	-1.0051	micronemes
TGME49_232000	dense granule protein GRA30	-1.08614		dense granules
TGME49_218720	calcium-dependent protein kinase CDPK6	-1.07536	-1.00824	nucleus - chromatin
TGME49_249030	endonuclease/exonuclease/phosphatase family protein	-1.0751	-1.00967	PM - integral
TGME49_319900	apical annuli protein AAP5	-1.06157	-1.19801	apical 1
TGME49_232270	histidine acid phosphatase superfamily protein	-1.05274	-1.06811	dense granules
TGME49_214440	4'-phosphopantetheinyl transferase superfamily protein	-1.02574	-1.16685	nucleus - chromatin
TGME49_231180	hypothetical protein	-1.00457	-1.19503	N/A
TGME49_297245	apicoplast monocarboxylate transporter AMT2	1.04673	1.00822	PM - integral
TGME49_233030	gliding-associated protein GAP70	1.05984	1.04507	apical 1
TGME49_289890	hypothetical protein	1.08176	1.03676	N/A
TGME49_201380	chorismate synthase	1.09211	1.15301	cytosol
TGME49_314450	hypothetical protein	1.09311	1.02137	N/A
TGME49_320600	cold-shock DNA-binding domain-containing protein	1.11387	1.10368	nucleus - non-chromatin
TGME49_293430	hypothetical protein	1.20076	1.09259	PM - integral
TGME49_261680	hypothetical protein	1.2204	1.15083	N/A
TGME49_308020	SAG-related sequence SRS57	1.22103	1.05386	PM - peripheral 1
TGME49_268182	transporter	1.22312	1.11508	N/A
TGME49_299970	tetratricopeptide repeat-containing protein	1.24032	1.05887	IMC
TGME49_310040	ubiquitin conjugating enzyme E2	1.25732	1.19837	cytosol
TGME49_305140	patatin-like phospholipase PL3	1.26352	1.17179	cytosol
TGME49_271375	hypothetical protein	1.2705	1.13966	N/A
TGME49_313560	60S ribosomal protein L7a	1.28047	1.25096	cytosol
TGME49_311400	protein transport protein SEC31	1.29868	1.29575	nucleus - non-chromatin
TGME49_263200	hypothetical protein	1.32806	1.06618	apical 1
TGME49_254630	CDK-related protein kinase CRK6	1.3304	1.20208	N/A
TGME49_315270	hypothetical protein	1.33271	1.42347	cytosol
TGME49_315770	cytochrome p450	1.35684	1.10763	mitochondrion - membranes
TGME49_212770	inner membrane complex protein IMC34	1.3629	1.17195	N/A
TGME49_202390	mature soluble cytoskeleton protein MSC1B	1.36586	1.29602	endomembrane vesicles
TGME49_201630	protein phosphatase PPM3H	1.37491	1.56305	rhoptries 1
TGME49_246190	centrosome protein CEP530	1.37837	1.11927	N/A
TGME49_310010	rhoptry neck protein RON1	1.38065	1.00732	rhoptries 1
TGME49_260500	COPI associated protein	1.39183	1.19472	IMC
TGME49_282070	inner membrane complex protein IMC33	1.39305	1.08472	N/A
TGME49_204880	hypothetical protein	1.4021	1.04883	apical 1
TGME49_272640	eukaryotic initiation factor-2B	1.41522	1.14371	nucleus - chromatin
TGME49_306000	AP2 domain transcription factor AP2IX-8	1.41682	1.34478	nucleus - chromatin
TGME49_224840	3'5'-cyclic nucleotide phosphodiesterase PDE11	1.41725	1.44035	N/A
TGME49_301270	tyrosine kinase-like protein TKL1	1.42937	1.36627	nucleus - chromatin
TGME49_285425	hypothetical protein	1.44514	1.17542	N/A
TGME49_221620	beta-tubulin	1.48153	1.12713	tubulin cytoskeleton
TGME49_244500	Tubulin-tyrosine ligase family protein	1.49588	1.05609	N/A
TGME49_308030	hypothetical protein	1.51696	1.25696	N/A
TGME49_261955	hypothetical protein	1.52006	1.07386	N/A
TGME49_318470	AP2 domain transcription factor AP2IV-4	1.53541	1.20742	N/A
TGME49_304630	THO complex subunit 2	1.5645	1.53082	nucleus - chromatin
TGME49_319500	TMEM121 domain-containing protein	1.56909	1.59355	N/A
TGME49_312420	dense granule protein GRA38	1.5778	1.70387	dense granules
TGME49_246200	zinc finger (CCCH type) motif-containing protein	1.58833	1.42909	N/A
TGME49_254290	hypothetical protein	1.61625	1.24385	N/A
TGME49_221250	hypothetical protein	1.64952	1.20074	N/A
TGME49_240930	MoaC family protein	1.65333	1.79928	N/A
TGME49_224000	IMC-associated protein IAP5	1.65901	1.61346	IMC
TGME49_310450	IMC-associated protein IAP2	1.66452	1.407	dense granules
TGME49_257470	myosin J	1.69232	1.47694	dense granules
TGME49_201230	kinesin motor domain-containing protein	1.71438	1.30726	N/A
TGME49_319870	ubiquitin-conjugating enzyme subfamily protein	1.71458	1.51087	cytosol
TGME49_320260	hypothetical protein	1.72737	1.83827	N/A
TGME49_251740	AP2 domain transcription factor AP2XII-9	1.74122	1.396	N/A
TGME49_307850	6-phosphogluconate dehydrogenase	1.81122	1.63499	cytosol
TGME49_257430	hypothetical protein	1.82054	1.62783	apical 1
TGME49_305340	ATPase MORC	1.90749	1.86236	nucleus - chromatin
TGME49_314090	proteasome subunit beta type-3	1.93693	1.76419	20S proteasome
TGME49_318525	hypothetical protein	1.97062	1.70476	rhoptries 1
TGME49_313780	hypothetical protein	2.05964	1.61732	N/A
TGME49_310900	AP2 domain transcription factor AP2XI-2	2.07953	1.91638	nucleus - chromatin
TGME49_313010	DEAD (Asp-Glu-Ala-Asp) box polypeptide DDX6	2.10683	1.99937	nucleus - non-chromatin
TGME49_316310	superoxide dismutase SOD1	2.1391	2.21509	cytosol
TGME49_315950	cytoskeleton salvaging RING family member 1	2.16485	2.0318	N/A
TGME49_313230	eukaryotic initiation factor-2	2.24699	2.29883	cytosol
TGME49_312500	hypothetical protein	2.248	2.106	N/A
TGME49_306930	proteasome subunit beta type-7	2.28143	2.03927	20S proteasome
TGME49_311920	GRAM domain-containing protein	2.3085	2.25708	nucleus - chromatin
TGME49_309600	dense granule protein GRA71	2.32036	2.42417	dense granules
TGME49_310640	phosphorylase family protein	2.37858	2.19925	cytosol
TGME49_311100	bradyzoite formation deficient protein BFD2	2.4071	2.25726	nucleus - non-chromatin
TGME49_310150	acyl-CoA synthetase ACS2	2.41996	2.35024	Golgi
TGME49_314700	hypothetical protein	2.42455	2.47462	nucleus - chromatin
TGME49_320515	hypothetical protein	2.44793	2.30563	N/A
TGME49_313930	chloroquine resistance transporter CRT	2.45758	2.47498	endomembrane vesicles
TGME49_310670	glycogen phosphorylase GP	2.46293	2.22519	cytosol
TGME49_313370	leucine rich repeat-containing protein	2.52134	2.52329	nucleus - non-chromatin
TGME49_311770	basal complex component BCC3	2.55814	2.33556	N/A
TGME49_320480	ras-related protein RAB11B	2.64501	2.43373	PM - integral
TGME49_312640	selenoprotein S	2.64949	2.57329	cytosol
TGME49_312090	ribosomal protein RPL23	2.74179	2.64212	60S ribosome
TGME49_315500	hypothetical protein	2.7757	2.46641	N/A
TGME49_311720	chaperonin protein BiP	2.79768	2.70318	ER 2
TGME49_312065	hypothetical protein	2.90105	2.80669	N/A
TGME49_319640	hypothetical protein	2.9282	2.83765	PM - integral
TGME49_315290	hypothetical protein	2.98789	3.04815	N/A
TGME49_313640	hypothetical protein	3.00209	2.93163	apicoplast
TGME49_306190	hypothetical protein	3.13657	2.99331	IMC
TGME49_313380	IMC localizing protein ILP1	3.19246	3.0272	IMC
TGME49_308860	apical cap protein AC3	3.21145	3.13089	apical 1
TGME49_309120	ribosomal protein RPL4	3.40048	3.36941	60S ribosome
TGME49_312520	tRNA dimethylallyltransferase	3.45309	3.45937	nucleus - chromatin
TGME49_318650	transhydrogenase	3.50151	3.26025	N/A
TGME49_311310	serine/threonine protein phosphatase 2B catalytic subunit A	3.53708	3.49969	cytosol
TGME49_311230	basal complex component BCC7	3.59443	3.62039	IMC
TGME49_320080	KH domain-containing protein	3.62574	3.62803	nucleus - chromatin
TGME49_310700	serine/threonine phosphatase PP1	3.82672	3.82826	nucleus - non-chromatin
TGME49_321440	SWI2/SNF2 ISWI-like SANT	3.95306	3.90354	nucleus - chromatin
TGME49_309190	ARO-interacting protein AIP	3.99464	4.00699	nucleus - chromatin
TGME49_315920	DNA-directed RNA polymerase II RPB11A	3.99768	3.97875	nucleus - non-chromatin
TGME49_311470	rhoptry neck protein RON5	4.04338	3.68938	rhoptries 1
TGME49_321520	HSP20-like chaperone	4.06058	3.88612	cytosol
TGME49_305250	hypothetical protein	4.09209	3.876	rhoptries 2
TGME49_311860	DUF789 domain-containing protein	4.12166	4.19102	nucleus - chromatin
TGME49_314500	subtilisin SUB2	4.13634	4.24887	Golgi
TGME49_306060	rhoptry neck protein RON8	4.15162	3.92215	rhoptries 1
TGME49_315710	hypothetical protein	4.20238	4.23772	Golgi
TGME49_306660	RNA pseudouridine synthase superfamily protein	4.21389	4.43058	nucleus - chromatin
TGME49_301400	hypothetical protein	4.24276	4.25772	nucleus - chromatin
TGME49_319340	dense granule protein GRA52	4.34838	4.31707	dense granules
TGME49_313790	centrosomal protein CEP44	4.45357	4.08435	nucleus - chromatin
TGME49_309210	peroxiredoxin 6	4.52108	4.39709	cytosol
TGME49_315510	apical polar ring protein APR1	4.63991	4.39443	apical 1
TGME49_319850	splicing factor U2AF family SnRNP auxilary factor large subunit	4.67321	4.64611	nucleus - non-chromatin
TGME49_313180	pre-mRNA processing factor 4 kinase	4.72449	4.77524	nucleus - non-chromatin
TGME49_310490	ribosomal protein RPL27A	4.74928	4.72597	60S ribosome
TGME49_312630	glideosome-associated connector GAC	4.89518	4.8936	cytosol
TGME49_301440	calcium-dependent protein kinase CDPK1	5.06397	5.0901	nucleus - chromatin
TGME49_315160	rhoptry apical surface protein RASP2	5.11149	5.09068	rhoptries 2
TGME49_309560	nmda receptor glutamate-binding chain	5.14792	4.96427	rhoptries 2
TGME49_309870	PX domain-containing protein	5.25424	5.26794	nucleus - chromatin
TGME49_316350	hypothetical protein	5.30796	5.33427	nucleus - non-chromatin
TGME49_313270	hypothetical protein	5.44421	5.52709	nucleus - chromatin
TGME49_313445	hypothetical protein	5.44471	5.36704	N/A
TGME49_309890	alpha/beta hydrolase	5.46292	5.46702	N/A
TGME49_313900	non-specific serine/threonine protein kinase	5.49478	5.34611	N/A
TGME49_315620	vacuolar ATP synthase subunit C	5.68022	5.70599	nucleus - non-chromatin
TGME49_319560	microneme protein MIC3	5.82547	5.86906	micronemes
TGME49_313440	dense granule protein GRA59	5.97108	6.02635	dense granules
TGME49_308010	hypothetical protein	5.99306	5.70591	N/A
TGME49_318170	hypothetical protein	6.02684	6.08948	mitochondrion - soluble
TGME49_319620	hypothetical protein	6.48294	6.58202	PM - integral
TGME49_320210	pre-mRNA-processing factor 19	6.51146	6.51189	nucleus - non-chromatin
TGME49_307810	hypothetical protein	6.63473	6.66994	nucleus - chromatin
TGME49_313910	RNA recognition motif 2 protein	6.68142	6.66537	nucleus - non-chromatin
TGME49_306620	AP2 domain transcription factor AP2IX-9	6.80036	7.03165	N/A
TGME49_310420	hypothetical protein	7.1139	6.95748	PM - peripheral 2
TGME49_314840	ubiquitin carboxyl-terminal hydrolase	7.16663	7.15606	N/A
TGME49_321500	RNA recognition motif-containing protein	7.4239	7.46686	nucleus - non-chromatin
TGME49_306895	hypothetical protein	7.50089	7.29372	rhoptries 2
TGME49_301480	hypothetical protein	7.55839	8.0277	dense granules
TGME49_315610	hypothetical protein	7.93598	7.65458	nucleus - chromatin
TGME49_310780	dense granule protein GRA4	7.95467	7.9446	dense granules
TGME49_309040	hypothetical protein	7.99002	7.61299	N/A
TGME49_309910	amino acid transporter	8.27138	8.3659	ER
TGME49_312150	hypothetical protein	8.28612	7.98004	rhoptries 2
TGME49_316250	dense granule protein GRA45	8.48131	8.5925	dense granules
TGME49_312100	inner membrane complex protein IMC42	8.82938	8.64673	IMC
TGME49_314430	serine/threonine specific protein phosphatase	8.85593	8.89235	nucleus - chromatin
TGME49_322010	myosin-light-chain kinase	9.03695	8.41381	N/A
TGME49_311380	hypothetical protein	9.13142	9.11908	N/A
TGME49_320030	hypothetical protein	9.15942	8.95067	apical 1
TGME49_305520	ribosomal protein RPS2	9.33102	9.23025	40S ribosome
TGME49_306510	zinc finger (CCCH type) motif-containing protein	9.34506	9.22992	N/A
TGME49_314730	ALG6	9.48625	9.59885	N/A
TGME49_308840	SAG-related sequence SRS51	9.70145	9.70671	PM - peripheral 1
TGME49_320020	apicomplexan amino acid transporter ApiAT2	9.75231	9.77922	PM - integral
TGME49_305860	calcium-dependent protein kinase CDPK3	9.81245	9.91351	PM - peripheral 2
TGME49_320050	ribosomal protein RPL5	10.0911	10.0543	cytosol
TGME49_309810	ribosomal protein RPP2	10.2746	10.1948	40S ribosome
TGME49_314810	ribosomal protein RPL7	10.2823	10.1703	60S ribosome
TGME49_310470	cytochrome c oxidase subunit COX2b	10.6261	10.5138	N/A
TGME49_308880	ImpB/MucB/SamB family protein	11.1384	11.278	N/A
TGME49_309160	IgA-specific metalloendopeptidase	11.4085	11.1594	N/A
TGME49_301120	acetyl-CoA acetyltransferase	11.5245	11.4693	mitochondrion - soluble
TGME49_311240	DnaJ family chaperone J1	11.5444	11.5129	cytosol
TGME49_315670	serine/threonine-protein phosphatase PP2A subunit A	11.8405	11.7904	cytosol
TGME49_305540	DUF1769 domain-containing protein	12.2844	12.1919	ER
TGME49_311480	apical cap protein AC1	12.6088	12.5941	IMC
TGME49_321410	hypothetical protein	12.8825	12.8984	nucleus - chromatin
TGME49_310030	cyclase-associated protein CAP	13.0455	13.154	cytosol
TGME49_313410	proteasome 26S regulatory subunit	13.1193	12.8943	19S proteasome
TGME49_318430	malate dehydrogenase MDH	13.1547	12.8233	cytosol
TGME49_301420	SAS6-like protein	13.2406	12.9908	apical 1
TGME49_304740	rhoptry kinase family protein ROP35	14.0463	14.1502	dense granules
TGME49_321620	dynamin-related protein DRPB	14.249	14.0188	nucleus - chromatin
TGME49_309590	rhoptry protein ROP1	17.405	17.0819	rhoptries 1
