# Supplementary material for: Cascading expression of ApiAP2 transcription factors controls daughter cell assembly in Toxoplasma gondii
Source: PLoS Pathog. 2024 Dec 30;20(12):e1012810. doi: 10.1371/journal.ppat.1012810 (PMC11723607; doi:10.1371/journal.ppat.1012810)
Supplement: S7 Table — (XLSX) [file ppat.1012810.s013.xlsx]

## Sheet: Sheet1
Supplementary Table 7 - primers used in this study
Primer name	Sequence (5'-3')
3’ Cas9 TgAP2XII-9	AGAAGGCCCGAAAGCGTTGGGTTTTAGAGCTAGAAATAGCAAGTTAA
TgAP2XII-9 iKD forward	CATTCGAAGAACATGAAAAGTCTTTTCTGGACGTCGCTAGCAAGGGCTCGG
TgAP2XII-9 iKD reverse	TCGGGTGTCTGTACTCGCGATTGGAGATTGAGCGAAATACGACTCACTATAGG
TgAP2III-2 iKD forward	GCCCCGGAGCGGGACCCTTAGCTAACCGCGGACTGGCTAGCAAGGGCTCGG
TgAP2III-2 iKD reverse	GCTGCAATATATTTCTATCAACCGTAAGTATCTTCAATACGACTCACTATAGG
3’ Cas9 AP2III-2 KO/iKD	TATATTGCAGCAGAATCTAGGTTTTAGAGCTAGAAATAGCAAGTTAA
5’ Cas9 AP2III-2 KO	TGCGTCGCTGGTTTCTGTGCGTTTTAGAGCTAGAAATAGCAAGTTAA
TgAP2III-2 KO Forward	TCTCGGGTCTCGTCTTCAGCTTCCGACCCTTCCGCGCCGGATCCATTATGCGTGA
TgAP2III-2 KO Reverse	GTGTCACCGAACAGAGCCATGCCGAACTGACATGGACTAGTGGATCGATCCCCCG
